# Supplementary material for: Functional and Pangenomic Exploration of Roc Two‐Component Regulatory Systems Identifies Novel Players Across Pseudomonas Species
Source: Mol Microbiol. 2025 Mar 14;123(5):439–53. doi: 10.1111/mmi.15357 (PMC12051241; doi:10.1111/mmi.15357)
Supplement: Supplementary file 2 — Data S2. [file MMI-123-439-s001.zip]

Archive with 3 entries (3 files):
- mmi15357-sup-0002-DataS2_rev/mmi15357-sup-0002-TableS3.xlsx
- mmi15357-sup-0002-DataS2_rev/mmi15357-sup-0002-TableS4.xlsx
- mmi15357-sup-0002-DataS2_rev/mmi15357-sup-0004-TableS5.xlsx
