# Supplementary material for: Functional and Pangenomic Exploration of Roc Two‐Component Regulatory Systems Identifies Novel Players Across Pseudomonas Species
Source: Mol Microbiol. 2025 Mar 14;123(5):439–53. doi: 10.1111/mmi.15357 (PMC12051241; doi:10.1111/mmi.15357)
Supplement: Supplementary file 2 — Data S2. [file MMI-123-439-s001.zip › mmi15357-sup-0002-DataS2_rev/mmi15357-sup-0002-TableS4.xlsx]

## Sheet: mmi15357-sup-0003-TableS4
Table S4: Genomes dataset used in this work
Assembly Accession	Assembly Name	Organism Name	Organism Infraspecific Names Strain	Annotation Name	Assembly Total Sequence Length	RRs count	Clade
GCF_000006765.1	ASM676v1	Pseudomonas aeruginosa	PAO1	Annotation submitted by Pseudomonas.com	6264404	70	1
GCF_001457615.1	NCTC10332	Pseudomonas aeruginosa	NCTC10332	NCBI Prokaryotic Genome Annotation Pipeline (PGAP)	6316979	67	1
GCF_001045685.1	ASM104568v1	Pseudomonas aeruginosa	DSM 50071	NCBI Prokaryotic Genome Annotation Pipeline (PGAP)	6317050	70	1
GCF_013201115.1	ASM1320111v1	Pseudomonas aeruginosa	PAC1	NCBI Prokaryotic Genome Annotation Pipeline (PGAP)	7564383	74	1
GCF_000981825.1	ASM98182v1	Pseudomonas aeruginosa	Carb01 63	NCBI Prokaryotic Genome Annotation Pipeline (PGAP)	7497593	71	1
GCF_002208645.1	ASM220864v1	Pseudomonas aeruginosa	Pa1207	NCBI Prokaryotic Genome Annotation Pipeline (PGAP)	7411863	70	1
GCF_023093935.1	ASM2309393v1	Pseudomonas aeruginosa	34Pae36	NCBI Prokaryotic Genome Annotation Pipeline (PGAP)	7583544	70	1
GCF_002085605.1	ASM208560v1	Pseudomonas aeruginosa	RIVM-EMC2982	NCBI Prokaryotic Genome Annotation Pipeline (PGAP)	7380063	71	1
GCF_033615795.1	ASM3361579v1	Pseudomonas aeruginosa	JBPA	NCBI Prokaryotic Genome Annotation Pipeline (PGAP)	7352680	72	1
GCF_026727755.1	ASM2672775v1	Pseudomonas aeruginosa	C4.2	NCBI Prokaryotic Genome Annotation Pipeline (PGAP)	7345639	70	1
GCF_009676765.1	ASM967676v1	Pseudomonas aeruginosa	1811-13R031	NCBI Prokaryotic Genome Annotation Pipeline (PGAP)	7344079	72	1
GCF_009676785.1	ASM967678v1	Pseudomonas aeruginosa	1811-18R001	NCBI Prokaryotic Genome Annotation Pipeline (PGAP)	7343000	72	1
GCF_036542105.1	ASM3654210v1	Pseudomonas aeruginosa	CH1	NCBI Prokaryotic Genome Annotation Pipeline (PGAP)	7330817	71	2
GCF_031223175.1	ASM3122317v1	Pseudomonas aeruginosa	NY4383	NCBI Prokaryotic Genome Annotation Pipeline (PGAP)	7316070	69	2
GCF_029916825.1	ASM2991682v1	Pseudomonas aeruginosa	59	NCBI Prokaryotic Genome Annotation Pipeline (PGAP)	7364934	74	1
GCF_029961325.1	ASM2996132v1	Pseudomonas aeruginosa	2021CK-01162	NCBI Prokaryotic Genome Annotation Pipeline (PGAP)	7447869	67	2
GCF_029962205.1	ASM2996220v1	Pseudomonas aeruginosa	2021CK-01633	NCBI Prokaryotic Genome Annotation Pipeline (PGAP)	7288284	70	2
GCF_033971305.1	ASM3397130v1	Pseudomonas aeruginosa	DB-1	NCBI Prokaryotic Genome Annotation Pipeline (PGAP)	7282144	73	1
GCF_001516265.1	ASM151626v1	Pseudomonas aeruginosa	F30658	NCBI Prokaryotic Genome Annotation Pipeline (PGAP)	7273258	72	1
GCF_003073795.1	ASM307379v1	Pseudomonas aeruginosa	AR442	NCBI Prokaryotic Genome Annotation Pipeline (PGAP)	7267567	71	1
GCF_029961285.1	ASM2996128v1	Pseudomonas aeruginosa	2021CK-01161	NCBI Prokaryotic Genome Annotation Pipeline (PGAP)	7289872	68	2
GCF_030121935.1	ASM3012193v1	Pseudomonas aeruginosa	NY5524	NCBI Prokaryotic Genome Annotation Pipeline (PGAP)	7269449	69	1
GCF_028404085.1	ASM2840408v1	Pseudomonas aeruginosa	2868	NCBI Prokaryotic Genome Annotation Pipeline (PGAP)	7262764	71	1
GCF_002192495.1	ASM219249v1	Pseudomonas aeruginosa	Pa58	NCBI Prokaryotic Genome Annotation Pipeline (PGAP)	7241575	68	2
GCF_002968655.1	ASM296865v1	Pseudomonas aeruginosa	AR_0353	NCBI Prokaryotic Genome Annotation Pipeline (PGAP)	7282236	70	2
GCF_025723085.1	ASM2572308v1	Pseudomonas aeruginosa	Pa3	NCBI Prokaryotic Genome Annotation Pipeline (PGAP)	7223955	71	1
GCF_900497025.1	ASM90049702v1	Pseudomonas aeruginosa	1	NCBI Prokaryotic Genome Annotation Pipeline (PGAP)	7231910	71	1
GCF_009662315.1	ASM966231v1	Pseudomonas aeruginosa	AG1	NCBI Prokaryotic Genome Annotation Pipeline (PGAP)	7190208	71	1
GCF_019710495.1	ASM1971049v1	Pseudomonas aeruginosa	P9W	NCBI Prokaryotic Genome Annotation Pipeline (PGAP)	7708846	74	1
GCF_035621175.1	ASM3562117v1	Pseudomonas aeruginosa	2023CK-01336	NCBI Prokaryotic Genome Annotation Pipeline (PGAP)	7181357	70	2
GCF_029961525.1	ASM2996152v1	Pseudomonas aeruginosa	2020CK-00185	NCBI Prokaryotic Genome Annotation Pipeline (PGAP)	7182488	70	2
GCF_016745115.1	ASM1674511v1	Pseudomonas aeruginosa	YTSEY8	NCBI Prokaryotic Genome Annotation Pipeline (PGAP)	7177049	71	1
GCF_019915465.1	ASM1991546v1	Pseudomonas aeruginosa	SCAID TST-2021 (7/157)	NCBI Prokaryotic Genome Annotation Pipeline (PGAP)	7173620	72	2
GCF_036232065.1	ASM3623206v1	Pseudomonas aeruginosa	LRJ32	NCBI Prokaryotic Genome Annotation Pipeline (PGAP)	7170868	70	1
GCF_018279245.1	ASM1827924v1	Pseudomonas aeruginosa	ZBX-P23	NCBI Prokaryotic Genome Annotation Pipeline (PGAP)	7168136	71	1
GCF_028404045.1	ASM2840404v1	Pseudomonas aeruginosa	2857	NCBI Prokaryotic Genome Annotation Pipeline (PGAP)	7165834	71	1
GCF_029961585.1	ASM2996158v1	Pseudomonas aeruginosa	2020CK-00217	NCBI Prokaryotic Genome Annotation Pipeline (PGAP)	7164971	70	2
GCF_002968955.1	ASM296895v1	Pseudomonas aeruginosa	AR_0357	NCBI Prokaryotic Genome Annotation Pipeline (PGAP)	7162784	69	2
GCF_013394475.2	ASM1339447v2	Pseudomonas aeruginosa	SE5458	NCBI Prokaryotic Genome Annotation Pipeline (PGAP)	7157752	68	2
GCF_016105505.1	ASM1610550v1	Pseudomonas aeruginosa	TJ2019-022	NCBI Prokaryotic Genome Annotation Pipeline (PGAP)	7157191	70	1
GCF_030489625.1	ASM3048962v1	Pseudomonas aeruginosa	PA2500	NCBI Prokaryotic Genome Annotation Pipeline (PGAP)	7213853	69	2
GCF_029962185.1	ASM2996218v1	Pseudomonas aeruginosa	2022CK-00160	NCBI Prokaryotic Genome Annotation Pipeline (PGAP)	7161364	71	1
GCF_028404025.1	ASM2840402v1	Pseudomonas aeruginosa	2880	NCBI Prokaryotic Genome Annotation Pipeline (PGAP)	7153626	71	1
GCF_013393685.1	ASM1339368v1	Pseudomonas aeruginosa	SE5369	NCBI Prokaryotic Genome Annotation Pipeline (PGAP)	7153217	70	1
GCF_002205355.1	ASM220535v1	Pseudomonas aeruginosa	Pa127	NCBI Prokaryotic Genome Annotation Pipeline (PGAP)	7148302	70	2
GCF_019857605.1	ASM1985760v1	Pseudomonas aeruginosa	NDTH7329	NCBI Prokaryotic Genome Annotation Pipeline (PGAP)	7144260	70	1
GCF_022424055.2	ASM2242405v2	Pseudomonas aeruginosa	14182	NCBI Prokaryotic Genome Annotation Pipeline (PGAP)	7144174	70	1
GCF_003073895.1	ASM307389v1	Pseudomonas aeruginosa	AR439	NCBI Prokaryotic Genome Annotation Pipeline (PGAP)	7578039	74	1
GCF_018138045.1	ASM1813804v1	Pseudomonas aeruginosa	NDTH9845	NCBI Prokaryotic Genome Annotation Pipeline (PGAP)	7600543	74	1
GCF_036233355.1	ASM3623335v1	Pseudomonas aeruginosa	F024	NCBI Prokaryotic Genome Annotation Pipeline (PGAP)	7134225	71	1
GCF_034480885.1	ASM3448088v1	Pseudomonas aeruginosa	FI-17645	NCBI Prokaryotic Genome Annotation Pipeline (PGAP)	7132031	70	2
GCF_016864415.1	ASM1686441v1	Pseudomonas aeruginosa	PARM801	NCBI Prokaryotic Genome Annotation Pipeline (PGAP)	7130555	71	1
GCF_029961565.1	ASM2996156v1	Pseudomonas aeruginosa	2020CK-00218	NCBI Prokaryotic Genome Annotation Pipeline (PGAP)	7130619	70	2
GCF_027570455.1	ASM2757045v1	Pseudomonas aeruginosa	PALA9	NCBI Prokaryotic Genome Annotation Pipeline (PGAP)	7126864	72	1
GCF_003073735.1	ASM307373v1	Pseudomonas aeruginosa	AR445	NCBI Prokaryotic Genome Annotation Pipeline (PGAP)	7125975	70	1
GCF_019915485.1	ASM1991548v1	Pseudomonas aeruginosa	SCAID PLC1-2021 (16/222)	NCBI Prokaryotic Genome Annotation Pipeline (PGAP)	7124329	70	2
GCF_003813025.1	ASM381302v1	Pseudomonas aeruginosa	FDAARGOS_570	NCBI Prokaryotic Genome Annotation Pipeline (PGAP)	7155137	70	1
GCF_003369755.1	ASM336975v1	Pseudomonas aeruginosa	Y82	NCBI Prokaryotic Genome Annotation Pipeline (PGAP)	7106857	71	1
GCF_027595025.1	ASM2759502v1	Pseudomonas aeruginosa	NY7610	NCBI Prokaryotic Genome Annotation Pipeline (PGAP)	7389660	70	2
GCF_016745175.1	ASM1674517v1	Pseudomonas aeruginosa	SE5429	NCBI Prokaryotic Genome Annotation Pipeline (PGAP)	7103853	68	2
GCF_020771755.1	ASM2077175v1	Pseudomonas aeruginosa	KB-PA_3	NCBI Prokaryotic Genome Annotation Pipeline (PGAP)	7149744	71	4
GCF_003433235.1	ASM343323v1	Pseudomonas aeruginosa	24Pae112	NCBI Prokaryotic Genome Annotation Pipeline (PGAP)	7097241	69	2
GCF_025398135.1	ASM2539813v1	Pseudomonas aeruginosa	WTJH36	NCBI Prokaryotic Genome Annotation Pipeline (PGAP)	7556587	74	1
GCF_019915445.1	ASM1991544v1	Pseudomonas aeruginosa	SCAID WND1-2021 (9/195)	NCBI Prokaryotic Genome Annotation Pipeline (PGAP)	7093992	70	1
GCF_028403985.1	ASM2840398v1	Pseudomonas aeruginosa	2867	NCBI Prokaryotic Genome Annotation Pipeline (PGAP)	7092945	71	1
GCF_014155905.1	ASM1415590v1	Pseudomonas aeruginosa	NY3045	NCBI Prokaryotic Genome Annotation Pipeline (PGAP)	7092673	71	4
GCF_951691365.1	Paer4782MK.1	Pseudomonas aeruginosa	4782MK	NCBI Prokaryotic Genome Annotation Pipeline (PGAP)	7444543	71	1
GCF_001547955.1	ASM154795v1	Pseudomonas aeruginosa	NCGM257	NCBI Prokaryotic Genome Annotation Pipeline (PGAP)	7090694	69	2
GCF_027571155.1	ASM2757115v1	Pseudomonas aeruginosa	PALA40	NCBI Prokaryotic Genome Annotation Pipeline (PGAP)	7089219	70	1
GCF_031219395.1	ASM3121939v1	Pseudomonas aeruginosa	NY5051	NCBI Prokaryotic Genome Annotation Pipeline (PGAP)	7088996	70	2
GCF_015697665.1	ASM1569766v1	Pseudomonas aeruginosa	A-I-1	NCBI Prokaryotic Genome Annotation Pipeline (PGAP)	7087087	71	1
GCF_028366415.1	ASM2836641v3	Pseudomonas aeruginosa	2023CK-00048	NCBI Prokaryotic Genome Annotation Pipeline (PGAP)	7085539	70	2
GCF_022570415.1	ASM2257041v1	Pseudomonas aeruginosa	H05	NCBI Prokaryotic Genome Annotation Pipeline (PGAP)	7227720	70	2
GCF_026727735.1	ASM2672773v1	Pseudomonas aeruginosa	C1.3	NCBI Prokaryotic Genome Annotation Pipeline (PGAP)	7303308	71	2
GCF_033335935.1	ASM3333593v1	Pseudomonas aeruginosa	CDC1270	NCBI Prokaryotic Genome Annotation Pipeline (PGAP)	7082821	70	2
GCF_030253475.1	ASM3025347v1	Pseudomonas aeruginosa	22112	NCBI Prokaryotic Genome Annotation Pipeline (PGAP)	7082165	69	2
GCF_019738995.2	ASM1973899v2	Pseudomonas aeruginosa	P8W	NCBI Prokaryotic Genome Annotation Pipeline (PGAP)	7364447	70	1
GCF_018279285.1	ASM1827928v1	Pseudomonas aeruginosa	ZBX-P12	NCBI Prokaryotic Genome Annotation Pipeline (PGAP)	7080089	71	1
GCF_003798105.1	ASM379810v1	Pseudomonas aeruginosa	H26027	NCBI Prokaryotic Genome Annotation Pipeline (PGAP)	7079598	70	1
GCF_028751785.1	ASM2875178v1	Pseudomonas aeruginosa	HS18-89	NCBI Prokaryotic Genome Annotation Pipeline (PGAP)	7542056	71	1
GCF_036237095.1	ASM3623709v1	Pseudomonas aeruginosa	F002	NCBI Prokaryotic Genome Annotation Pipeline (PGAP)	7076089	70	1
GCF_036232765.1	ASM3623276v1	Pseudomonas aeruginosa	F047	NCBI Prokaryotic Genome Annotation Pipeline (PGAP)	7080100	70	1
GCF_036418145.1	ASM3641814v1	Pseudomonas aeruginosa	PA18_L3_44.22_ST308_NDM1	NCBI Prokaryotic Genome Annotation Pipeline (PGAP)	7080283	67	2
GCF_036232085.1	ASM3623208v1	Pseudomonas aeruginosa	F078	NCBI Prokaryotic Genome Annotation Pipeline (PGAP)	7070483	71	1
GCF_034480705.1	ASM3448070v1	Pseudomonas aeruginosa	FI-14/157	NCBI Prokaryotic Genome Annotation Pipeline (PGAP)	7066341	69	2
GCF_030758435.1	ASM3075843v1	Pseudomonas aeruginosa	NY11352	NCBI Prokaryotic Genome Annotation Pipeline (PGAP)	7060127	69	2
GCF_028404105.1	ASM2840410v1	Pseudomonas aeruginosa	2881	NCBI Prokaryotic Genome Annotation Pipeline (PGAP)	7200635	71	1
GCF_013393665.2	ASM1339366v2	Pseudomonas aeruginosa	SE5331	NCBI Prokaryotic Genome Annotation Pipeline (PGAP)	7056430	70	2
GCF_028404065.1	ASM2840406v1	Pseudomonas aeruginosa	2866	NCBI Prokaryotic Genome Annotation Pipeline (PGAP)	7055952	71	1
GCF_033219955.1	ASM3321995v1	Pseudomonas aeruginosa	HPA1406	NCBI Prokaryotic Genome Annotation Pipeline (PGAP)	7062540	68	2
GCF_035198885.1	ASM3519888v1	Pseudomonas aeruginosa	DDRC3	NCBI Prokaryotic Genome Annotation Pipeline (PGAP)	7053364	68	2
GCF_030908425.1	ASM3090842v1	Pseudomonas aeruginosa	pae001	NCBI Prokaryotic Genome Annotation Pipeline (PGAP)	7553708	74	1
GCF_003028335.1	ASM302833v1	Pseudomonas aeruginosa	MRSN12280	NCBI Prokaryotic Genome Annotation Pipeline (PGAP)	7050928	71	2
GCF_002205375.1	ASM220537v1	Pseudomonas aeruginosa	Pa1242	NCBI Prokaryotic Genome Annotation Pipeline (PGAP)	7050510	70	1
GCF_031224255.1	ASM3122425v1	Pseudomonas aeruginosa	NY7583	NCBI Prokaryotic Genome Annotation Pipeline (PGAP)	7077359	70	1
GCF_024266935.1	ASM2426693v1	Pseudomonas aeruginosa	PA-2	NCBI Prokaryotic Genome Annotation Pipeline (PGAP)	7102090	71	1
GCF_003950015.1	ASM395001v1	Pseudomonas aeruginosa	IMP-13	NCBI Prokaryotic Genome Annotation Pipeline (PGAP)	7178010	69	1
GCF_020990445.1	ASM2099044v1	Pseudomonas aeruginosa	P96131	NCBI Prokaryotic Genome Annotation Pipeline (PGAP)	7046998	69	2
GCF_024266915.1	ASM2426691v1	Pseudomonas aeruginosa	PA-1	NCBI Prokaryotic Genome Annotation Pipeline (PGAP)	7100966	71	1
GCF_030122115.1	ASM3012211v1	Pseudomonas aeruginosa	NY11254	NCBI Prokaryotic Genome Annotation Pipeline (PGAP)	7044511	70	2
GCF_031851725.1	ASM3185172v1	Pseudomonas aeruginosa	TJM4	NCBI Prokaryotic Genome Annotation Pipeline (PGAP)	7044507	71	1
GCF_016064595.1	ASM1606459v1	Pseudomonas aeruginosa	CMC-097	NCBI Prokaryotic Genome Annotation Pipeline (PGAP)	7044064	71	1
GCF_016745155.1	ASM1674515v1	Pseudomonas aeruginosa	SE5357	NCBI Prokaryotic Genome Annotation Pipeline (PGAP)	7043467	70	1
GCF_028622015.1	ASM2862201v1	Pseudomonas aeruginosa	MF1	NCBI Prokaryotic Genome Annotation Pipeline (PGAP)	7043257	70	2
GCF_035621255.1	ASM3562125v1	Pseudomonas aeruginosa	ZM21	NCBI Prokaryotic Genome Annotation Pipeline (PGAP)	7084671	73	1
GCF_002085755.1	ASM208575v1	Pseudomonas aeruginosa	E6130952	NCBI Prokaryotic Genome Annotation Pipeline (PGAP)	7077406	68	2
GCF_003206535.1	ASM320653v1	Pseudomonas aeruginosa	K34-7	NCBI Prokaryotic Genome Annotation Pipeline (PGAP)	7042452	70	1
GCF_032292255.1	ASM3229225v2	Pseudomonas aeruginosa	2023CK-01249	NCBI Prokaryotic Genome Annotation Pipeline (PGAP)	7037146	69	2
GCF_032847385.1	ASM3284738v1	Pseudomonas aeruginosa	PA12	NCBI Prokaryotic Genome Annotation Pipeline (PGAP)	7462919	73	1
GCF_003641125.1	ASM364112v1	Pseudomonas aeruginosa	268	NCBI Prokaryotic Genome Annotation Pipeline (PGAP)	7030474	70	2
GCF_003813005.1	ASM381300v1	Pseudomonas aeruginosa	FDAARGOS_505	NCBI Prokaryotic Genome Annotation Pipeline (PGAP)	7029824	70	1
GCF_033224565.1	ASM3322456v1	Pseudomonas aeruginosa	HPA0384	NCBI Prokaryotic Genome Annotation Pipeline (PGAP)	7092547	68	2
GCF_036418275.1	ASM3641827v1	Pseudomonas aeruginosa	PA7_SE3_14.22_ST654_NDM1	NCBI Prokaryotic Genome Annotation Pipeline (PGAP)	7025878	70	1
GCF_001632245.1	ASM163224v1	Pseudomonas aeruginosa	BAMCPA07-48	NCBI Prokaryotic Genome Annotation Pipeline (PGAP)	7021552	69	2
GCF_025790885.1	ASM2579088v1	Pseudomonas aeruginosa	2019CK-00034	NCBI Prokaryotic Genome Annotation Pipeline (PGAP)	7020963	70	2
GCF_031220265.1	ASM3122026v1	Pseudomonas aeruginosa	NY7723	NCBI Prokaryotic Genome Annotation Pipeline (PGAP)	7020185	69	1
GCF_001870265.1	ASM187026v1	Pseudomonas aeruginosa	PA7790	NCBI Prokaryotic Genome Annotation Pipeline (PGAP)	7067711	70	1
GCF_027570995.1	ASM2757099v1	Pseudomonas aeruginosa	PALA39	NCBI Prokaryotic Genome Annotation Pipeline (PGAP)	7015423	73	1
GCF_027570595.1	ASM2757059v1	Pseudomonas aeruginosa	PALA14	NCBI Prokaryotic Genome Annotation Pipeline (PGAP)	7015358	72	1
GCF_015832055.1	ASM1583205v1	Pseudomonas aeruginosa	P33	NCBI Prokaryotic Genome Annotation Pipeline (PGAP)	7117586	69	1
GCF_002968695.1	ASM296869v1	Pseudomonas aeruginosa	AR_0230	NCBI Prokaryotic Genome Annotation Pipeline (PGAP)	7086054	70	1
GCF_008195485.1	ASM819548v1	Pseudomonas aeruginosa	CCUG 51971	NCBI Prokaryotic Genome Annotation Pipeline (PGAP)	7012798	69	2
GCF_028403965.1	ASM2840396v1	Pseudomonas aeruginosa	2856	NCBI Prokaryotic Genome Annotation Pipeline (PGAP)	7036624	69	1
GCF_030034655.1	ASM3003465v1	Pseudomonas aeruginosa	ZY36	NCBI Prokaryotic Genome Annotation Pipeline (PGAP)	7046433	70	1
GCF_030034675.1	ASM3003467v1	Pseudomonas aeruginosa	ZY1710	NCBI Prokaryotic Genome Annotation Pipeline (PGAP)	7045932	70	1
GCF_030034635.1	ASM3003463v1	Pseudomonas aeruginosa	ZY156	NCBI Prokaryotic Genome Annotation Pipeline (PGAP)	7045512	70	1
GCF_023520735.1	ASM2352073v1	Pseudomonas aeruginosa	L00-a	NCBI Prokaryotic Genome Annotation Pipeline (PGAP)	7010374	70	2
GCF_022570475.1	ASM2257047v1	Pseudomonas aeruginosa	H02	NCBI Prokaryotic Genome Annotation Pipeline (PGAP)	7009041	72	2
GCF_002192475.1	ASM219247v1	Pseudomonas aeruginosa	Pa124	NCBI Prokaryotic Genome Annotation Pipeline (PGAP)	7008516	70	2
GCF_001792875.1	ASM179287v1	Pseudomonas aeruginosa	PA11803	NCBI Prokaryotic Genome Annotation Pipeline (PGAP)	7006578	70	1
GCF_003991465.1	ASM399146v1	Pseudomonas aeruginosa	SP4527	NCBI Prokaryotic Genome Annotation Pipeline (PGAP)	7005215	69	2
GCF_027570715.1	ASM2757071v1	Pseudomonas aeruginosa	PALA20	NCBI Prokaryotic Genome Annotation Pipeline (PGAP)	7003703	70	2
GCF_951805275.2	Paer3796A.1	Pseudomonas aeruginosa	3796A	NCBI Prokaryotic Genome Annotation Pipeline (PGAP)	7180077	69	1
GCF_030034615.1	ASM3003461v1	Pseudomonas aeruginosa	ZY94	NCBI Prokaryotic Genome Annotation Pipeline (PGAP)	7039758	70	1
GCF_019857545.1	ASM1985754v1	Pseudomonas aeruginosa	SRRSH1120	NCBI Prokaryotic Genome Annotation Pipeline (PGAP)	7109827	70	1
GCF_003812885.1	ASM381288v1	Pseudomonas aeruginosa	FDAARGOS_571	NCBI Prokaryotic Genome Annotation Pipeline (PGAP)	6999770	70	2
GCF_029961625.1	ASM2996162v1	Pseudomonas aeruginosa	2022CK-00069	NCBI Prokaryotic Genome Annotation Pipeline (PGAP)	7050520	71	2
GCF_033226745.1	ASM3322674v1	Pseudomonas aeruginosa	HPA0044	NCBI Prokaryotic Genome Annotation Pipeline (PGAP)	7094632	67	2
GCF_034190815.1	ASM3419081v1	Pseudomonas aeruginosa	136790	NCBI Prokaryotic Genome Annotation Pipeline (PGAP)	6988579	70	2
GCF_029961645.1	ASM2996164v1	Pseudomonas aeruginosa	2022CK-00096	NCBI Prokaryotic Genome Annotation Pipeline (PGAP)	6986429	68	2
GCF_002104595.1	ASM210459v1	Pseudomonas aeruginosa	PASGNDM699	NCBI Prokaryotic Genome Annotation Pipeline (PGAP)	6985102	70	2
GCF_033375815.1	ASM3337581v1	Pseudomonas aeruginosa	CUVET18-860	NCBI Prokaryotic Genome Annotation Pipeline (PGAP)	6978549	70	1
GCF_033223225.1	ASM3322322v1	Pseudomonas aeruginosa	HPA0663	NCBI Prokaryotic Genome Annotation Pipeline (PGAP)	6978799	69	2
GCF_019857345.1	ASM1985734v1	Pseudomonas aeruginosa	NDTH10366	NCBI Prokaryotic Genome Annotation Pipeline (PGAP)	7366669	74	1
GCF_022570435.1	ASM2257043v1	Pseudomonas aeruginosa	H04	NCBI Prokaryotic Genome Annotation Pipeline (PGAP)	6974398	72	1
GCF_003571505.1	ASM357150v1	Pseudomonas aeruginosa	N15-01092	NCBI Prokaryotic Genome Annotation Pipeline (PGAP)	6972899	70	1
GCF_029958385.1	ASM2995838v1	Pseudomonas aeruginosa	Li010	NCBI Prokaryotic Genome Annotation Pipeline (PGAP)	6968785	71	1
GCF_036233675.1	ASM3623367v1	Pseudomonas aeruginosa	F008	NCBI Prokaryotic Genome Annotation Pipeline (PGAP)	6967870	71	2
GCF_036237115.1	ASM3623711v1	Pseudomonas aeruginosa	F001	NCBI Prokaryotic Genome Annotation Pipeline (PGAP)	6967503	71	1
GCF_036233515.1	ASM3623351v1	Pseudomonas aeruginosa	F016	NCBI Prokaryotic Genome Annotation Pipeline (PGAP)	6967501	71	1
GCF_033225445.1	ASM3322544v1	Pseudomonas aeruginosa	HPA0124	NCBI Prokaryotic Genome Annotation Pipeline (PGAP)	6967382	69	2
GCF_021184245.1	ASM2118424v1	Pseudomonas aeruginosa	JNQH-PA027	NCBI Prokaryotic Genome Annotation Pipeline (PGAP)	7013321	70	1
GCF_036326305.1	ASM3632630v1	Pseudomonas aeruginosa	2023CK-01621	NCBI Prokaryotic Genome Annotation Pipeline (PGAP)	6964336	70	2
GCF_018598285.3	ASM1859828v3	Pseudomonas aeruginosa	CCBH28525	NCBI Prokaryotic Genome Annotation Pipeline (PGAP)	7021371	70	1
GCF_032231025.1	ASM3223102v1	Pseudomonas aeruginosa	Paer3771	NCBI Prokaryotic Genome Annotation Pipeline (PGAP)	6960573	69	2
GCF_019434235.1	ASM1943423v1	Pseudomonas aeruginosa	PA2207	NCBI Prokaryotic Genome Annotation Pipeline (PGAP)	7001812	70	1
GCF_031212645.1	ASM3121264v1	Pseudomonas aeruginosa	NY11084	NCBI Prokaryotic Genome Annotation Pipeline (PGAP)	6955381	71	1
GCF_019857585.1	ASM1985758v1	Pseudomonas aeruginosa	QZPH16	NCBI Prokaryotic Genome Annotation Pipeline (PGAP)	7019088	70	1
GCF_019857505.1	ASM1985750v1	Pseudomonas aeruginosa	SRRSH2790	NCBI Prokaryotic Genome Annotation Pipeline (PGAP)	7069987	70	1
GCF_028404005.1	ASM2840400v1	Pseudomonas aeruginosa	2858	NCBI Prokaryotic Genome Annotation Pipeline (PGAP)	6977699	70	1
GCF_002237405.1	ASM223740v1	Pseudomonas aeruginosa	Ocean-1155	NCBI Prokaryotic Genome Annotation Pipeline (PGAP)	6952237	69	2
GCF_036232405.1	ASM3623240v1	Pseudomonas aeruginosa	F062	NCBI Prokaryotic Genome Annotation Pipeline (PGAP)	6951289	72	1
GCF_016811975.1	ASM1681197v1	Pseudomonas aeruginosa	152962	NCBI Prokaryotic Genome Annotation Pipeline (PGAP)	6950174	70	1
GCF_025398075.1	ASM2539807v1	Pseudomonas aeruginosa	WTJH2	NCBI Prokaryotic Genome Annotation Pipeline (PGAP)	7053014	70	1
GCF_022570455.1	ASM2257045v1	Pseudomonas aeruginosa	H03	NCBI Prokaryotic Genome Annotation Pipeline (PGAP)	6949128	70	2
GCF_027570855.1	ASM2757085v1	Pseudomonas aeruginosa	PALA33	NCBI Prokaryotic Genome Annotation Pipeline (PGAP)	6948888	70	1
GCF_029857015.1	ASM2985701v1	Pseudomonas aeruginosa	HS337	NCBI Prokaryotic Genome Annotation Pipeline (PGAP)	6947386	70	1
GCF_003571805.1	ASM357180v1	Pseudomonas aeruginosa	AR_0111	NCBI Prokaryotic Genome Annotation Pipeline (PGAP)	7075653	70	1
GCF_036233435.1	ASM3623343v1	Pseudomonas aeruginosa	F020	NCBI Prokaryotic Genome Annotation Pipeline (PGAP)	6944747	70	1
GCF_021378395.1	ASM2137839v1	Pseudomonas aeruginosa	Pae1255-NDM1	NCBI Prokaryotic Genome Annotation Pipeline (PGAP)	6944358	70	1
GCF_029962165.1	ASM2996216v1	Pseudomonas aeruginosa	2022CK-00068	NCBI Prokaryotic Genome Annotation Pipeline (PGAP)	7469983	76	2
GCF_002237425.1	ASM223742v1	Pseudomonas aeruginosa	Ocean-1175	NCBI Prokaryotic Genome Annotation Pipeline (PGAP)	6943220	69	2
GCF_025398115.1	ASM2539811v1	Pseudomonas aeruginosa	WTJH32	NCBI Prokaryotic Genome Annotation Pipeline (PGAP)	7052827	70	1
GCF_900618305.1	paerg009	Pseudomonas aeruginosa	paerg009	NCBI Prokaryotic Genome Annotation Pipeline (PGAP)	6941287	70	2
GCF_021513295.1	ASM2151329v1	Pseudomonas aeruginosa	NCCP15783	NCBI Prokaryotic Genome Annotation Pipeline (PGAP)	6995607	69	1
GCF_033807835.1	ASM3380783v1	Pseudomonas aeruginosa	strain KUD2	NCBI Prokaryotic Genome Annotation Pipeline (PGAP)	6941065	71	2
GCF_003408495.1	ASM340849v1	Pseudomonas aeruginosa	Y71	NCBI Prokaryotic Genome Annotation Pipeline (PGAP)	6940949	70	1
GCF_029962145.1	ASM2996214v1	Pseudomonas aeruginosa	2020CK-00443	NCBI Prokaryotic Genome Annotation Pipeline (PGAP)	6978306	68	2
GCF_032699645.1	ASM3269964v1	Pseudomonas aeruginosa	8247	NCBI Prokaryotic Genome Annotation Pipeline (PGAP)	6936159	69	2
GCF_015697645.1	ASM1569764v1	Pseudomonas aeruginosa	B-I-1	NCBI Prokaryotic Genome Annotation Pipeline (PGAP)	6935851	70	2
GCF_020990465.1	ASM2099046v1	Pseudomonas aeruginosa	P4970C	NCBI Prokaryotic Genome Annotation Pipeline (PGAP)	6935768	70	1
GCF_001515845.2	ASM151584v2	Pseudomonas aeruginosa	S86968	NCBI Prokaryotic Genome Annotation Pipeline (PGAP)	6934277	70	1
GCF_027570735.1	ASM2757073v1	Pseudomonas aeruginosa	PALA22	NCBI Prokaryotic Genome Annotation Pipeline (PGAP)	6932838	69	1
GCF_018448985.1	ASM1844898v1	Pseudomonas aeruginosa	PA790	NCBI Prokaryotic Genome Annotation Pipeline (PGAP)	6932250	69	2
GCF_905071885.1	MINF_3A	Pseudomonas aeruginosa	MINF_3A	NCBI Prokaryotic Genome Annotation Pipeline (PGAP)	6931859	69	2
GCF_900618285.1	paerg005	Pseudomonas aeruginosa	paerg005	NCBI Prokaryotic Genome Annotation Pipeline (PGAP)	6931425	70	2
GCF_028595525.2	ASM2859552v2	Pseudomonas aeruginosa	P23	NCBI Prokaryotic Genome Annotation Pipeline (PGAP)	6931140	70	1
GCF_033375015.1	ASM3337501v1	Pseudomonas aeruginosa	CUVET20-956	NCBI Prokaryotic Genome Annotation Pipeline (PGAP)	6930946	68	2
GCF_002287725.2	ASM228772v2	Pseudomonas aeruginosa	PPF-1	NCBI Prokaryotic Genome Annotation Pipeline (PGAP)	6930893	70	2
GCF_013343515.1	ASM1334351v1	Pseudomonas aeruginosa	DVT413	NCBI Prokaryotic Genome Annotation Pipeline (PGAP)	6930600	70	2
GCF_003812165.1	ASM381216v1	Pseudomonas aeruginosa	FDAARGOS_532	NCBI Prokaryotic Genome Annotation Pipeline (PGAP)	6931252	70	1
GCF_001792855.1	ASM179285v1	Pseudomonas aeruginosa	PA8281	NCBI Prokaryotic Genome Annotation Pipeline (PGAP)	6928736	70	1
GCF_027570875.1	ASM2757087v1	Pseudomonas aeruginosa	PALA34	NCBI Prokaryotic Genome Annotation Pipeline (PGAP)	6928454	69	1
GCF_031222225.1	ASM3122222v1	Pseudomonas aeruginosa	NY7483	NCBI Prokaryotic Genome Annotation Pipeline (PGAP)	6927849	70	1
GCF_030490735.1	ASM3049073v1	Pseudomonas aeruginosa	PA2818	NCBI Prokaryotic Genome Annotation Pipeline (PGAP)	6927647	69	2
GCF_033232085.1	ASM3323208v1	Pseudomonas aeruginosa	HPA0118	NCBI Prokaryotic Genome Annotation Pipeline (PGAP)	6976144	67	2
GCF_009497675.1	ASM949767v1	Pseudomonas aeruginosa	PA59	NCBI Prokaryotic Genome Annotation Pipeline (PGAP)	6972990	71	1
GCF_002411865.3	ASM241186v3	Pseudomonas aeruginosa	97	NCBI Prokaryotic Genome Annotation Pipeline (PGAP)	6925889	70	1
GCF_024652945.3	ASM2465294v3	Pseudomonas aeruginosa	PA30	NCBI Prokaryotic Genome Annotation Pipeline (PGAP)	7427942	73	1
GCF_013255565.1	ASM1325556v1	Pseudomonas aeruginosa	PSE6684	NCBI Prokaryotic Genome Annotation Pipeline (PGAP)	6924367	69	2
GCF_032463705.1	ASM3246370v1	Pseudomonas aeruginosa	R18-20	NCBI Prokaryotic Genome Annotation Pipeline (PGAP)	6963896	70	1
GCF_032598925.1	ASM3259892v1	Pseudomonas aeruginosa	NY3649	NCBI Prokaryotic Genome Annotation Pipeline (PGAP)	6921578	72	1
GCF_033374175.1	ASM3337417v1	Pseudomonas aeruginosa	CUVET21-397	NCBI Prokaryotic Genome Annotation Pipeline (PGAP)	6918551	69	2
GCF_030121975.1	ASM3012197v1	Pseudomonas aeruginosa	NY5523	NCBI Prokaryotic Genome Annotation Pipeline (PGAP)	6918147	70	2
GCF_027570635.1	ASM2757063v1	Pseudomonas aeruginosa	PALA16	NCBI Prokaryotic Genome Annotation Pipeline (PGAP)	6910473	70	1
GCF_019857285.1	ASM1985728v1	Pseudomonas aeruginosa	SRRSH1002	NCBI Prokaryotic Genome Annotation Pipeline (PGAP)	6959351	70	1
GCF_020990485.1	ASM2099048v1	Pseudomonas aeruginosa	P93127	NCBI Prokaryotic Genome Annotation Pipeline (PGAP)	6909349	70	1
GCF_015832075.1	ASM1583207v1	Pseudomonas aeruginosa	P23	NCBI Prokaryotic Genome Annotation Pipeline (PGAP)	6950191	70	1
GCF_016745195.1	ASM1674519v1	Pseudomonas aeruginosa	1903031130	NCBI Prokaryotic Genome Annotation Pipeline (PGAP)	6905506	70	2
GCF_033221155.1	ASM3322115v1	Pseudomonas aeruginosa	HPA1346	NCBI Prokaryotic Genome Annotation Pipeline (PGAP)	6906674	69	2
GCF_019720875.1	ASM1972087v1	Pseudomonas aeruginosa	F291007	NCBI Prokaryotic Genome Annotation Pipeline (PGAP)	6904575	70	2
GCF_016745135.1	ASM1674513v1	Pseudomonas aeruginosa	SE5352	NCBI Prokaryotic Genome Annotation Pipeline (PGAP)	6904218	70	2
GCF_024584495.1	ASM2458449v1	Pseudomonas aeruginosa	PA5083	NCBI Prokaryotic Genome Annotation Pipeline (PGAP)	6902250	70	2
GCF_004193735.1	ASM419373v1	Pseudomonas aeruginosa	1334/14	NCBI Prokaryotic Genome Annotation Pipeline (PGAP)	6902135	70	1
GCF_028961985.1	ASM2896198v1	Pseudomonas aeruginosa	0201761-1	NCBI Prokaryotic Genome Annotation Pipeline (PGAP)	6901248	71	1
GCF_032231045.1	ASM3223104v1	Pseudomonas aeruginosa	Paer3554	NCBI Prokaryotic Genome Annotation Pipeline (PGAP)	6899894	70	1
GCF_001516385.1	ASM151638v1	Pseudomonas aeruginosa	M37351	NCBI Prokaryotic Genome Annotation Pipeline (PGAP)	6897231	72	2
GCF_001548335.1	ASM154833v1	Pseudomonas aeruginosa	IOMTU 133	NCBI Prokaryotic Genome Annotation Pipeline (PGAP)	6897018	69	2
GCF_019857305.1	ASM1985730v1	Pseudomonas aeruginosa	SRRSH1408	NCBI Prokaryotic Genome Annotation Pipeline (PGAP)	6941269	70	1
GCF_001516225.2	ASM151622v2	Pseudomonas aeruginosa	W60856	NCBI Prokaryotic Genome Annotation Pipeline (PGAP)	6896700	71	1
GCF_030413195.1	ASM3041319v1	Pseudomonas aeruginosa	PA942	NCBI Prokaryotic Genome Annotation Pipeline (PGAP)	7402462	74	2
GCF_022649105.1	ASM2264910v1	Pseudomonas aeruginosa	E125	NCBI Prokaryotic Genome Annotation Pipeline (PGAP)	6895810	70	1
GCF_014792125.1	ASM1479212v1	Pseudomonas aeruginosa	R31	NCBI Prokaryotic Genome Annotation Pipeline (PGAP)	6923280	69	1
GCF_033222185.1	ASM3322218v1	Pseudomonas aeruginosa	HPA0875	NCBI Prokaryotic Genome Annotation Pipeline (PGAP)	6996622	66	2
GCF_002104615.1	ASM210461v1	Pseudomonas aeruginosa	PASGNDM345	NCBI Prokaryotic Genome Annotation Pipeline (PGAP)	6893164	69	2
GCF_036418185.1	ASM3641818v1	Pseudomonas aeruginosa	PA15_L5_37.22_ST773_VIM2	NCBI Prokaryotic Genome Annotation Pipeline (PGAP)	6892720	67	2
GCF_022570115.1	ASM2257011v1	Pseudomonas aeruginosa	H08	NCBI Prokaryotic Genome Annotation Pipeline (PGAP)	6892247	70	2
GCF_022870525.1	ASM2287052v1	Pseudomonas aeruginosa	A5803	NCBI Prokaryotic Genome Annotation Pipeline (PGAP)	6892015	70	2
GCF_027594985.1	ASM2759498v1	Pseudomonas aeruginosa	NY8688	NCBI Prokaryotic Genome Annotation Pipeline (PGAP)	6973928	71	1
GCF_032811685.1	ASM3281168v1	Pseudomonas aeruginosa	GOM9	NCBI Prokaryotic Genome Annotation Pipeline (PGAP)	6889943	71	1
GCF_021497365.2	ASM2149736v2	Pseudomonas aeruginosa	SE5418	NCBI Prokaryotic Genome Annotation Pipeline (PGAP)	6912130	70	1
GCF_003052005.2	ASM305200v2	Pseudomonas aeruginosa	WCHPA075019	NCBI Prokaryotic Genome Annotation Pipeline (PGAP)	6886080	71	1
GCF_036232725.1	ASM3623272v1	Pseudomonas aeruginosa	F049	NCBI Prokaryotic Genome Annotation Pipeline (PGAP)	6885195	70	1
GCF_036232745.1	ASM3623274v1	Pseudomonas aeruginosa	F048	NCBI Prokaryotic Genome Annotation Pipeline (PGAP)	6885188	70	1
GCF_036233595.1	ASM3623359v1	Pseudomonas aeruginosa	F012	NCBI Prokaryotic Genome Annotation Pipeline (PGAP)	6883553	70	1
GCF_030122035.1	ASM3012203v1	Pseudomonas aeruginosa	NY5532	NCBI Prokaryotic Genome Annotation Pipeline (PGAP)	7347548	74	1
GCF_031224875.1	ASM3122487v1	Pseudomonas aeruginosa	NY11384	NCBI Prokaryotic Genome Annotation Pipeline (PGAP)	6909576	70	1
GCF_032681185.1	ASM3268118v1	Pseudomonas aeruginosa	UO299	NCBI Prokaryotic Genome Annotation Pipeline (PGAP)	6882929	72	1
GCF_027570575.1	ASM2757057v1	Pseudomonas aeruginosa	PALA13	NCBI Prokaryotic Genome Annotation Pipeline (PGAP)	6879940	70	1
GCF_003411785.2	ASM341178v2	Pseudomonas aeruginosa	PABL048	NCBI Prokaryotic Genome Annotation Pipeline (PGAP)	7294576	74	2
GCF_018279265.1	ASM1827926v1	Pseudomonas aeruginosa	ZBX-P13	NCBI Prokaryotic Genome Annotation Pipeline (PGAP)	6878937	68	2
GCF_003716765.1	ASM371676v1	Pseudomonas aeruginosa	SP4528	NCBI Prokaryotic Genome Annotation Pipeline (PGAP)	6877287	67	2
GCF_003319235.1	ASM331923v1	Pseudomonas aeruginosa	HS9	NCBI Prokaryotic Genome Annotation Pipeline (PGAP)	6876988	71	1
GCF_003626935.1	ASM362693v2	Pseudomonas aeruginosa	BA7823	NCBI Prokaryotic Genome Annotation Pipeline (PGAP)	6876113	70	2
GCF_013393705.1	ASM1339370v1	Pseudomonas aeruginosa	SE5416	NCBI Prokaryotic Genome Annotation Pipeline (PGAP)	6874270	71	1
GCF_024734795.1	ASM2473479v1	Pseudomonas aeruginosa	SCAID TCT1-2022 (325)	NCBI Prokaryotic Genome Annotation Pipeline (PGAP)	6871852	68	2
GCF_036232365.1	ASM3623236v1	Pseudomonas aeruginosa	F064	NCBI Prokaryotic Genome Annotation Pipeline (PGAP)	6885825	69	2
GCF_013305645.2	ASM1330564v2	Pseudomonas aeruginosa	YT12746	NCBI Prokaryotic Genome Annotation Pipeline (PGAP)	6870662	70	1
GCF_036233635.1	ASM3623363v1	Pseudomonas aeruginosa	F010	NCBI Prokaryotic Genome Annotation Pipeline (PGAP)	6991023	69	2
GCF_003369735.1	ASM336973v1	Pseudomonas aeruginosa	Y89	NCBI Prokaryotic Genome Annotation Pipeline (PGAP)	6954674	70	1
GCF_006704595.2	ASM670459v2	Pseudomonas aeruginosa	PS1793	NCBI Prokaryotic Genome Annotation Pipeline (PGAP)	7369623	74	2
GCF_024972855.1	ASM2497285v1	Pseudomonas aeruginosa	M27432	NCBI Prokaryotic Genome Annotation Pipeline (PGAP)	6868572	69	2
GCF_023093975.1	ASM2309397v1	Pseudomonas aeruginosa	34Pae8	NCBI Prokaryotic Genome Annotation Pipeline (PGAP)	6910734	70	2
GCF_003060845.1	ASM306084v1	Pseudomonas aeruginosa	JB2	NCBI Prokaryotic Genome Annotation Pipeline (PGAP)	6867314	70	2
GCF_001750705.1	ASM175070v1	Pseudomonas aeruginosa	FA-HZ1	NCBI Prokaryotic Genome Annotation Pipeline (PGAP)	6866790	71	1
GCF_003812905.1	ASM381290v1	Pseudomonas aeruginosa	FDAARGOS_501	NCBI Prokaryotic Genome Annotation Pipeline (PGAP)	6865838	68	2
GCF_035205985.1	ASM3520598v1	Pseudomonas aeruginosa	BJ86	NCBI Prokaryotic Genome Annotation Pipeline (PGAP)	7388189	75	4
GCF_022637915.1	ASM2263791v1	Pseudomonas aeruginosa	E113	NCBI Prokaryotic Genome Annotation Pipeline (PGAP)	6864839	70	1
GCF_951802375.2	Paer3541.1	Pseudomonas aeruginosa	3541	NCBI Prokaryotic Genome Annotation Pipeline (PGAP)	7083008	69	1
GCF_003194245.1	ASM319424v1	Pseudomonas aeruginosa	CCUG 70744	NCBI Prokaryotic Genome Annotation Pipeline (PGAP)	6859232	72	1
GCF_036236015.1	ASM3623601v1	Pseudomonas aeruginosa	382	NCBI Prokaryotic Genome Annotation Pipeline (PGAP)	7136351	71	1
GCF_034438375.1	ASM3443837v1	Pseudomonas aeruginosa	19-3158	NCBI Prokaryotic Genome Annotation Pipeline (PGAP)	7376277	73	1
GCF_016743115.1	ASM1674311v1	Pseudomonas aeruginosa	PA19-3047	NCBI Prokaryotic Genome Annotation Pipeline (PGAP)	6857397	68	2
GCF_023612335.1	ASM2361233v1	Pseudomonas aeruginosa	Z154	NCBI Prokaryotic Genome Annotation Pipeline (PGAP)	6856553	70	1
GCF_030122095.1	ASM3012209v1	Pseudomonas aeruginosa	NY11210	NCBI Prokaryotic Genome Annotation Pipeline (PGAP)	6970081	70	1
GCF_029856995.1	ASM2985699v1	Pseudomonas aeruginosa	HS204	NCBI Prokaryotic Genome Annotation Pipeline (PGAP)	7272480	74	1
GCF_003073615.1	ASM307361v1	Pseudomonas aeruginosa	AR444	NCBI Prokaryotic Genome Annotation Pipeline (PGAP)	6853499	70	1
GCF_030122155.1	ASM3012215v1	Pseudomonas aeruginosa	NY13936	NCBI Prokaryotic Genome Annotation Pipeline (PGAP)	6852346	72	2
GCF_000829255.1	ASM82925v1	Pseudomonas aeruginosa	NCGM1984	NCBI Prokaryotic Genome Annotation Pipeline (PGAP)	6850954	69	2
GCF_030121915.1	ASM3012191v1	Pseudomonas aeruginosa	NY5511	NCBI Prokaryotic Genome Annotation Pipeline (PGAP)	6941060	70	1
GCF_030121875.1	ASM3012187v1	Pseudomonas aeruginosa	NY5507	NCBI Prokaryotic Genome Annotation Pipeline (PGAP)	6925568	70	1
GCF_030122015.1	ASM3012201v1	Pseudomonas aeruginosa	NY5530	NCBI Prokaryotic Genome Annotation Pipeline (PGAP)	7117478	70	1
GCF_016925475.1	ASM1692547v1	Pseudomonas aeruginosa	B17932	NCBI Prokaryotic Genome Annotation Pipeline (PGAP)	6850198	69	2
GCF_036232185.1	ASM3623218v1	Pseudomonas aeruginosa	F073	NCBI Prokaryotic Genome Annotation Pipeline (PGAP)	6844990	70	1
GCF_036232345.1	ASM3623234v1	Pseudomonas aeruginosa	F065	NCBI Prokaryotic Genome Annotation Pipeline (PGAP)	6983747	73	1
GCF_027571115.1	ASM2757111v1	Pseudomonas aeruginosa	PALA36	NCBI Prokaryotic Genome Annotation Pipeline (PGAP)	6844349	70	2
GCF_033217895.1	ASM3321789v1	Pseudomonas aeruginosa	HPA2120	NCBI Prokaryotic Genome Annotation Pipeline (PGAP)	6857498	69	2
GCF_021497305.1	ASM2149730v1	Pseudomonas aeruginosa	HB2011305RE	NCBI Prokaryotic Genome Annotation Pipeline (PGAP)	6843992	71	1
GCF_027571135.1	ASM2757113v1	Pseudomonas aeruginosa	PALA44	NCBI Prokaryotic Genome Annotation Pipeline (PGAP)	6843186	70	2
GCF_016126955.1	ASM1612695v1	Pseudomonas aeruginosa	FDAARGOS_1041	NCBI Prokaryotic Genome Annotation Pipeline (PGAP)	6842475	69	1
GCF_036232425.1	ASM3623242v1	Pseudomonas aeruginosa	F061	NCBI Prokaryotic Genome Annotation Pipeline (PGAP)	7362958	72	1
GCF_900636755.1	43941_E01	Pseudomonas aeruginosa	NCTC12903	NCBI Prokaryotic Genome Annotation Pipeline (PGAP)	6839985	69	1
GCF_024507955.1	ASM2450795v1	Pseudomonas aeruginosa	ATCC 27853	NCBI Prokaryotic Genome Annotation Pipeline (PGAP)	6839761	69	1
GCF_021497385.1	ASM2149738v1	Pseudomonas aeruginosa	SE5430	NCBI Prokaryotic Genome Annotation Pipeline (PGAP)	6837408	69	2
GCF_022569935.1	ASM2256993v1	Pseudomonas aeruginosa	H15	NCBI Prokaryotic Genome Annotation Pipeline (PGAP)	7273584	75	1
GCF_001516345.1	ASM151634v1	Pseudomonas aeruginosa	H47921	NCBI Prokaryotic Genome Annotation Pipeline (PGAP)	6836415	71	1
GCF_009664165.1	ASM966416v1	Pseudomonas aeruginosa	ST773	NCBI Prokaryotic Genome Annotation Pipeline (PGAP)	6835731	69	2
GCF_000763245.3	ASM76324v3	Pseudomonas aeruginosa	CCBH4851	NCBI Prokaryotic Genome Annotation Pipeline (PGAP)	6834257	70	1
GCF_036232125.1	ASM3623212v1	Pseudomonas aeruginosa	F076	NCBI Prokaryotic Genome Annotation Pipeline (PGAP)	7063814	71	1
GCF_001687285.1	ASM168728v1	Pseudomonas aeruginosa	ATCC 27853	NCBI Prokaryotic Genome Annotation Pipeline (PGAP)	6833187	69	1
GCF_027570475.1	ASM2757047v1	Pseudomonas aeruginosa	PALA4	NCBI Prokaryotic Genome Annotation Pipeline (PGAP)	6832860	70	2
GCF_013347245.1	ASM1334724v1	Pseudomonas aeruginosa	CDN118	NCBI Prokaryotic Genome Annotation Pipeline (PGAP)	6832395	70	1
GCF_028743595.1	ASM2874359v1	Pseudomonas aeruginosa	B-3509	NCBI Prokaryotic Genome Annotation Pipeline (PGAP)	6846579	70	1
GCF_022649245.1	ASM2264924v1	Pseudomonas aeruginosa	E167	NCBI Prokaryotic Genome Annotation Pipeline (PGAP)	6879320	71	1
GCF_902703195.1	PcyII-40	Pseudomonas aeruginosa	PcyII-40	NCBI Prokaryotic Genome Annotation Pipeline (PGAP)	6831274	70	2
GCF_003369775.1	ASM336977v1	Pseudomonas aeruginosa	Y31	NCBI Prokaryotic Genome Annotation Pipeline (PGAP)	6831076	70	1
GCF_026625905.1	ASM2662590v1	Pseudomonas aeruginosa	BIAI 157	NCBI Prokaryotic Genome Annotation Pipeline (PGAP)	6830555	70	1
GCF_026636195.1	ASM2663619v1	Pseudomonas aeruginosa	BIAI 160	NCBI Prokaryotic Genome Annotation Pipeline (PGAP)	6830406	70	1
GCF_035197965.1	ASM3519796v1	Pseudomonas aeruginosa	CPA0087	NCBI Prokaryotic Genome Annotation Pipeline (PGAP)	6830322	70	1
GCF_036232685.1	ASM3623268v1	Pseudomonas aeruginosa	F051	NCBI Prokaryotic Genome Annotation Pipeline (PGAP)	7028030	70	1
GCF_001618925.1	ASM161892v1	Pseudomonas aeruginosa	ATCC 27853	NCBI Prokaryotic Genome Annotation Pipeline (PGAP)	6827737	69	1
GCF_004010895.1	ASM401089v1	Pseudomonas aeruginosa	LW	NCBI Prokaryotic Genome Annotation Pipeline (PGAP)	6824837	70	2
GCF_027359235.1	ASM2735923v1	Pseudomonas aeruginosa	NF143349	NCBI Prokaryotic Genome Annotation Pipeline (PGAP)	7256240	73	1
GCF_021166355.2	ASM2116635v2	Pseudomonas aeruginosa	UNC_PaerCF19	NCBI Prokaryotic Genome Annotation Pipeline (PGAP)	6823540	70	1
GCF_035197065.1	ASM3519706v1	Pseudomonas aeruginosa	CPA0053	NCBI Prokaryotic Genome Annotation Pipeline (PGAP)	6822858	70	1
GCF_002997005.1	ASM299700v1	Pseudomonas aeruginosa	AR_0095	NCBI Prokaryotic Genome Annotation Pipeline (PGAP)	6822666	69	2
GCF_036232225.1	ASM3623222v1	Pseudomonas aeruginosa	F071	NCBI Prokaryotic Genome Annotation Pipeline (PGAP)	6821696	72	2
GCF_004291075.1	ASM429107v1	Pseudomonas aeruginosa	E80	NCBI Prokaryotic Genome Annotation Pipeline (PGAP)	6819140	70	1
GCF_036418295.1	ASM3641829v1	Pseudomonas aeruginosa	PA4_YH3_36.21_ST773_NDM1	NCBI Prokaryotic Genome Annotation Pipeline (PGAP)	6818848	68	2
GCF_027571345.1	ASM2757134v1	Pseudomonas aeruginosa	PALA54	NCBI Prokaryotic Genome Annotation Pipeline (PGAP)	6995283	70	2
GCF_002215345.1	ASM221534v1	Pseudomonas aeruginosa	PA83	NCBI Prokaryotic Genome Annotation Pipeline (PGAP)	7214314	71	1
GCF_030122055.1	ASM3012205v1	Pseudomonas aeruginosa	NY5535	NCBI Prokaryotic Genome Annotation Pipeline (PGAP)	6906526	69	1
GCF_000829275.1	ASM82927v1	Pseudomonas aeruginosa	NCGM1900	NCBI Prokaryotic Genome Annotation Pipeline (PGAP)	6814936	69	2
GCF_008705235.1	ASM870523v1	Pseudomonas aeruginosa	E90	NCBI Prokaryotic Genome Annotation Pipeline (PGAP)	6813135	70	1
GCF_023066865.1	ASM2306686v1	Pseudomonas aeruginosa	PA1609	NCBI Prokaryotic Genome Annotation Pipeline (PGAP)	7335227	74	1
GCF_036232785.1	ASM3623278v1	Pseudomonas aeruginosa	F046	NCBI Prokaryotic Genome Annotation Pipeline (PGAP)	6942058	70	1
GCF_036233315.1	ASM3623331v1	Pseudomonas aeruginosa	F026	NCBI Prokaryotic Genome Annotation Pipeline (PGAP)	6811095	70	2
GCF_003332705.2	ASM333270v2	Pseudomonas aeruginosa	PA34	NCBI Prokaryotic Genome Annotation Pipeline (PGAP)	6810079	72	2
GCF_007559065.1	ASM755906v1	Pseudomonas aeruginosa	60503	NCBI Prokaryotic Genome Annotation Pipeline (PGAP)	6809062	69	2
GCF_001516165.2	ASM151616v2	Pseudomonas aeruginosa	W16407	NCBI Prokaryotic Genome Annotation Pipeline (PGAP)	6808844	70	1
GCF_027571075.1	ASM2757107v1	Pseudomonas aeruginosa	PALA30	NCBI Prokaryotic Genome Annotation Pipeline (PGAP)	6807710	70	2
GCF_036232585.1	ASM3623258v1	Pseudomonas aeruginosa	F056	NCBI Prokaryotic Genome Annotation Pipeline (PGAP)	6805381	69	1
GCF_036232605.1	ASM3623260v1	Pseudomonas aeruginosa	F055	NCBI Prokaryotic Genome Annotation Pipeline (PGAP)	6805380	69	1
GCF_013343335.1	ASM1334333v1	Pseudomonas aeruginosa	DVT429	NCBI Prokaryotic Genome Annotation Pipeline (PGAP)	6805219	71	1
GCF_019857265.1	ASM1985726v1	Pseudomonas aeruginosa	SRRSH1101	NCBI Prokaryotic Genome Annotation Pipeline (PGAP)	6833662	69	1
GCF_032761935.1	ASM3276193v1	Pseudomonas aeruginosa	XM8	NCBI Prokaryotic Genome Annotation Pipeline (PGAP)	6802202	69	1
GCF_003204335.1	ASM320433v1	Pseudomonas aeruginosa	AR_0110	NCBI Prokaryotic Genome Annotation Pipeline (PGAP)	6799785	70	1
GCF_011466835.1	ASM1146683v1	Pseudomonas aeruginosa	CF39S	NCBI Prokaryotic Genome Annotation Pipeline (PGAP)	7266549	73	1
GCF_033229485.1	ASM3322948v1	Pseudomonas aeruginosa	HPA0271	NCBI Prokaryotic Genome Annotation Pipeline (PGAP)	6859397	70	1
GCF_001515915.2	ASM151591v2	Pseudomonas aeruginosa	T38079	NCBI Prokaryotic Genome Annotation Pipeline (PGAP)	6795741	70	1
GCF_001542835.1	ASM154283v1	Pseudomonas aeruginosa	F9670	NCBI Prokaryotic Genome Annotation Pipeline (PGAP)	6794354	68	1
GCF_006364795.1	ASM636479v1	Pseudomonas aeruginosa	FDAARGOS_610	NCBI Prokaryotic Genome Annotation Pipeline (PGAP)	6792215	70	1
GCF_019434075.1	ASM1943407v1	Pseudomonas aeruginosa	UNC_PaerCF20	NCBI Prokaryotic Genome Annotation Pipeline (PGAP)	6792133	70	1
GCF_001516185.2	ASM151618v2	Pseudomonas aeruginosa	W36662	NCBI Prokaryotic Genome Annotation Pipeline (PGAP)	6791731	70	1
GCF_032231085.1	ASM3223108v1	Pseudomonas aeruginosa	Paer2090	NCBI Prokaryotic Genome Annotation Pipeline (PGAP)	6790832	70	1
GCF_036233095.1	ASM3623309v1	Pseudomonas aeruginosa	F037	NCBI Prokaryotic Genome Annotation Pipeline (PGAP)	6789046	70	1
GCF_036233135.1	ASM3623313v1	Pseudomonas aeruginosa	F035	NCBI Prokaryotic Genome Annotation Pipeline (PGAP)	6784064	70	2
GCF_027571095.1	ASM2757109v1	Pseudomonas aeruginosa	PALA35	NCBI Prokaryotic Genome Annotation Pipeline (PGAP)	6783004	76	2
GCF_009720405.1	ASM972040v1	Pseudomonas aeruginosa	T2436	NCBI Prokaryotic Genome Annotation Pipeline (PGAP)	7204903	72	2
GCF_013341315.1	ASM1334131v1	Pseudomonas aeruginosa	PAAK095	NCBI Prokaryotic Genome Annotation Pipeline (PGAP)	6780782	67	1
GCF_027571055.1	ASM2757105v1	Pseudomonas aeruginosa	PALA24	NCBI Prokaryotic Genome Annotation Pipeline (PGAP)	6780197	71	1
GCF_001516205.2	ASM151620v2	Pseudomonas aeruginosa	W45909	NCBI Prokaryotic Genome Annotation Pipeline (PGAP)	6777566	71	1
GCF_028622895.1	ASM2862289v1	Pseudomonas aeruginosa	2022CK-00828	NCBI Prokaryotic Genome Annotation Pipeline (PGAP)	6777049	70	2
GCF_027571365.1	ASM2757136v1	Pseudomonas aeruginosa	PALA38	NCBI Prokaryotic Genome Annotation Pipeline (PGAP)	6951781	70	2
GCF_031326305.1	ASM3132630v1	Pseudomonas aeruginosa	ZYPA1927	NCBI Prokaryotic Genome Annotation Pipeline (PGAP)	6953545	71	1
GCF_036233295.1	ASM3623329v1	Pseudomonas aeruginosa	F027	NCBI Prokaryotic Genome Annotation Pipeline (PGAP)	6771733	71	1
GCF_013376775.1	ASM1337677v1	Pseudomonas aeruginosa	CDN129	NCBI Prokaryotic Genome Annotation Pipeline (PGAP)	6770626	70	1
GCF_030489645.1	ASM3048964v1	Pseudomonas aeruginosa	PA2209	NCBI Prokaryotic Genome Annotation Pipeline (PGAP)	6767841	69	1
GCF_036233695.1	ASM3623369v1	Pseudomonas aeruginosa	F007	NCBI Prokaryotic Genome Annotation Pipeline (PGAP)	7050345	71	2
GCF_900636735.1	43941_C01	Pseudomonas aeruginosa	NCTC11445	NCBI Prokaryotic Genome Annotation Pipeline (PGAP)	6766292	70	1
GCF_036233615.1	ASM3623361v1	Pseudomonas aeruginosa	F011	NCBI Prokaryotic Genome Annotation Pipeline (PGAP)	6941247	71	1
GCF_900636975.1	45813_F01	Pseudomonas aeruginosa	NCTC13715	NCBI Prokaryotic Genome Annotation Pipeline (PGAP)	6765311	69	2
GCF_032231105.1	ASM3223110v1	Pseudomonas aeruginosa	Paer3125	NCBI Prokaryotic Genome Annotation Pipeline (PGAP)	6778234	68	2
GCF_021497345.2	ASM2149734v2	Pseudomonas aeruginosa	SE5381	NCBI Prokaryotic Genome Annotation Pipeline (PGAP)	6789811	70	1
GCF_019720855.1	ASM1972085v1	Pseudomonas aeruginosa	SE5419	NCBI Prokaryotic Genome Annotation Pipeline (PGAP)	7335486	75	1
GCF_025398095.1	ASM2539809v1	Pseudomonas aeruginosa	WTJH6	NCBI Prokaryotic Genome Annotation Pipeline (PGAP)	7184487	74	1
GCF_031221745.1	ASM3122174v1	Pseudomonas aeruginosa	NY7570	NCBI Prokaryotic Genome Annotation Pipeline (PGAP)	6757553	70	1
GCF_031211485.1	ASM3121148v1	Pseudomonas aeruginosa	SE5356	NCBI Prokaryotic Genome Annotation Pipeline (PGAP)	6756543	71	1
GCF_007833895.1	ASM783389v1	Pseudomonas aeruginosa	C79	NCBI Prokaryotic Genome Annotation Pipeline (PGAP)	6796334	69	2
GCF_036233415.1	ASM3623341v1	Pseudomonas aeruginosa	F021	NCBI Prokaryotic Genome Annotation Pipeline (PGAP)	6804329	70	1
GCF_026870135.1	ASM2687013v1	Pseudomonas aeruginosa	M6A146	NCBI Prokaryotic Genome Annotation Pipeline (PGAP)	6755766	68	1
GCF_016925455.1	ASM1692545v1	Pseudomonas aeruginosa	B17416	NCBI Prokaryotic Genome Annotation Pipeline (PGAP)	6850181	69	2
GCF_002812905.2	ASM281290v2	Pseudomonas aeruginosa	PB350	NCBI Prokaryotic Genome Annotation Pipeline (PGAP)	6752906	70	2
GCF_002812925.2	ASM281292v3	Pseudomonas aeruginosa	PB367	NCBI Prokaryotic Genome Annotation Pipeline (PGAP)	6752906	70	2
GCF_019857565.1	ASM1985756v1	Pseudomonas aeruginosa	QZPH21	NCBI Prokaryotic Genome Annotation Pipeline (PGAP)	6808768	70	1
GCF_027570815.1	ASM2757081v1	Pseudomonas aeruginosa	PALA29	NCBI Prokaryotic Genome Annotation Pipeline (PGAP)	6748803	70	1
GCF_014217315.1	ASM1421731v1	Pseudomonas aeruginosa	JNQH-PA57	NCBI Prokaryotic Genome Annotation Pipeline (PGAP)	6747067	69	2
GCF_002968585.1	ASM296858v1	Pseudomonas aeruginosa	AR_0354	NCBI Prokaryotic Genome Annotation Pipeline (PGAP)	6747010	69	2
GCF_003952325.1	ASM395232v1	Pseudomonas aeruginosa	B17932	NCBI Prokaryotic Genome Annotation Pipeline (PGAP)	6744658	66	2
GCF_036233555.1	ASM3623355v1	Pseudomonas aeruginosa	F014	NCBI Prokaryotic Genome Annotation Pipeline (PGAP)	6744622	71	1
GCF_030121895.1	ASM3012189v1	Pseudomonas aeruginosa	NY5510	NCBI Prokaryotic Genome Annotation Pipeline (PGAP)	6802141	69	1
GCF_018141625.1	ASM1814162v1	Pseudomonas aeruginosa	PAS6	NCBI Prokaryotic Genome Annotation Pipeline (PGAP)	6742928	70	1
GCF_036232205.1	ASM3623220v1	Pseudomonas aeruginosa	F072	NCBI Prokaryotic Genome Annotation Pipeline (PGAP)	6741345	70	1
GCF_030121955.1	ASM3012195v1	Pseudomonas aeruginosa	NY5525	NCBI Prokaryotic Genome Annotation Pipeline (PGAP)	6740322	71	1
GCF_027570555.1	ASM2757055v1	Pseudomonas aeruginosa	PALA12	NCBI Prokaryotic Genome Annotation Pipeline (PGAP)	6739580	69	1
GCF_031326325.1	ASM3132632v1	Pseudomonas aeruginosa	ZYPA187	NCBI Prokaryotic Genome Annotation Pipeline (PGAP)	7190903	74	1
GCF_009676885.1	ASM967688v1	Pseudomonas aeruginosa	KRP1	NCBI Prokaryotic Genome Annotation Pipeline (PGAP)	6737396	71	1
GCF_036233395.1	ASM3623339v1	Pseudomonas aeruginosa	F022	NCBI Prokaryotic Genome Annotation Pipeline (PGAP)	6750386	70	2
GCF_036233655.1	ASM3623365v1	Pseudomonas aeruginosa	F009	NCBI Prokaryotic Genome Annotation Pipeline (PGAP)	6736094	70	2
GCF_018279305.1	ASM1827930v1	Pseudomonas aeruginosa	ZBX-P11	NCBI Prokaryotic Genome Annotation Pipeline (PGAP)	6734601	69	2
GCF_027570795.1	ASM2757079v1	Pseudomonas aeruginosa	PALA26	NCBI Prokaryotic Genome Annotation Pipeline (PGAP)	6733209	70	2
GCF_003798145.1	ASM379814v1	Pseudomonas aeruginosa	H26023	NCBI Prokaryotic Genome Annotation Pipeline (PGAP)	6729216	70	2
GCF_001874465.1	ASM187446v1	Pseudomonas aeruginosa	B10W	NCBI Prokaryotic Genome Annotation Pipeline (PGAP)	6723378	69	2
GCF_021166295.1	ASM2116629v2	Pseudomonas aeruginosa	UNC_PaerCF37	NCBI Prokaryotic Genome Annotation Pipeline (PGAP)	6722208	72	1
GCF_001792835.1	ASM179283v1	Pseudomonas aeruginosa	PA1088	NCBI Prokaryotic Genome Annotation Pipeline (PGAP)	6721480	70	1
GCF_021497325.1	ASM2149732v1	Pseudomonas aeruginosa	YTSY4	NCBI Prokaryotic Genome Annotation Pipeline (PGAP)	6720477	70	1
GCF_022569975.1	ASM2256997v1	Pseudomonas aeruginosa	H10	NCBI Prokaryotic Genome Annotation Pipeline (PGAP)	6720071	70	1
GCF_019379355.1	ASM1937935v1	Pseudomonas aeruginosa	TL3773	NCBI Prokaryotic Genome Annotation Pipeline (PGAP)	6760516	69	1
GCF_036232825.1	ASM3623282v1	Pseudomonas aeruginosa	F044	NCBI Prokaryotic Genome Annotation Pipeline (PGAP)	6719167	71	1
GCF_033219075.1	ASM3321907v1	Pseudomonas aeruginosa	HPA2017	NCBI Prokaryotic Genome Annotation Pipeline (PGAP)	6716928	69	1
GCF_011106815.1	ASM1110681v1	Pseudomonas aeruginosa	PAG5	NCBI Prokaryotic Genome Annotation Pipeline (PGAP)	7229900	74	1
GCF_013343395.1	ASM1334339v1	Pseudomonas aeruginosa	DVT423	NCBI Prokaryotic Genome Annotation Pipeline (PGAP)	6716245	70	1
GCF_036417805.1	ASM3641780v1	Pseudomonas aeruginosa	PA11_WM3_21.22_ST27	NCBI Prokaryotic Genome Annotation Pipeline (PGAP)	6716160	72	1
GCF_036417915.1	ASM3641791v1	Pseudomonas aeruginosa	PA26_WM3_03.23_ST27	NCBI Prokaryotic Genome Annotation Pipeline (PGAP)	6716160	71	1
GCF_036417705.1	ASM3641770v1	Pseudomonas aeruginosa	PA27_WM3_03.23_ST27	NCBI Prokaryotic Genome Annotation Pipeline (PGAP)	6716152	71	1
GCF_018141565.1	ASM1814156v1	Pseudomonas aeruginosa	PAG7	NCBI Prokaryotic Genome Annotation Pipeline (PGAP)	6715242	70	1
GCF_007559105.1	ASM755910v1	Pseudomonas aeruginosa	519119	NCBI Prokaryotic Genome Annotation Pipeline (PGAP)	6714255	70	1
GCF_000829885.1	ASM82988v1	Pseudomonas aeruginosa	FRD1	NCBI Prokaryotic Genome Annotation Pipeline (PGAP)	6712339	70	1
GCF_022810965.1	ASM2281096v1	Pseudomonas aeruginosa	ST1076_d97burn1	NCBI Prokaryotic Genome Annotation Pipeline (PGAP)	6706887	70	2
GCF_022810865.1	ASM2281086v1	Pseudomonas aeruginosa	St1076_d123blood	NCBI Prokaryotic Genome Annotation Pipeline (PGAP)	6706875	70	2
GCF_022810905.1	ASM2281090v1	Pseudomonas aeruginosa	ST1076_d100blood1	NCBI Prokaryotic Genome Annotation Pipeline (PGAP)	6706872	70	2
GCF_003798125.1	ASM379812v1	Pseudomonas aeruginosa	H25883	NCBI Prokaryotic Genome Annotation Pipeline (PGAP)	6706800	70	2
GCF_022811805.1	ASM2281180v1	Pseudomonas aeruginosa	ST1076_d100blood2	NCBI Prokaryotic Genome Annotation Pipeline (PGAP)	6705795	70	2
GCF_022810925.1	ASM2281092v1	Pseudomonas aeruginosa	ST1076_d97burn2	NCBI Prokaryotic Genome Annotation Pipeline (PGAP)	6705722	70	2
GCF_036233495.1	ASM3623349v1	Pseudomonas aeruginosa	F017	NCBI Prokaryotic Genome Annotation Pipeline (PGAP)	6705126	70	1
GCF_033230305.1	ASM3323030v1	Pseudomonas aeruginosa	HPA0170	NCBI Prokaryotic Genome Annotation Pipeline (PGAP)	6796361	69	2
GCF_036236975.1	ASM3623697v1	Pseudomonas aeruginosa	214	NCBI Prokaryotic Genome Annotation Pipeline (PGAP)	6702193	70	1
GCF_036232455.1	ASM3623245v1	Pseudomonas aeruginosa	F060	NCBI Prokaryotic Genome Annotation Pipeline (PGAP)	6701210	71	1
GCF_019857465.1	ASM1985746v1	Pseudomonas aeruginosa	ZPPH2	NCBI Prokaryotic Genome Annotation Pipeline (PGAP)	6788275	70	1
GCF_022810885.1	ASM2281088v1	Pseudomonas aeruginosa	ST1076_d118limb1	NCBI Prokaryotic Genome Annotation Pipeline (PGAP)	6699083	68	2
GCF_036417785.1	ASM3641778v1	Pseudomonas aeruginosa	PA14_L9_36.22_ST2326	NCBI Prokaryotic Genome Annotation Pipeline (PGAP)	6695986	70	2
GCF_030908445.1	ASM3090844v1	Pseudomonas aeruginosa	2	NCBI Prokaryotic Genome Annotation Pipeline (PGAP)	6692524	70	2
GCF_033227745.1	ASM3322774v1	Pseudomonas aeruginosa	HPA0698	NCBI Prokaryotic Genome Annotation Pipeline (PGAP)	6821161	70	2
GCF_030436095.1	ASM3043609v1	Pseudomonas aeruginosa	PA272	NCBI Prokaryotic Genome Annotation Pipeline (PGAP)	7208244	74	1
GCF_003288435.1	ASM328843v1	Pseudomonas aeruginosa	AR_458	NCBI Prokaryotic Genome Annotation Pipeline (PGAP)	6685102	70	1
GCF_033216995.1	ASM3321699v1	Pseudomonas aeruginosa	HPA2660	NCBI Prokaryotic Genome Annotation Pipeline (PGAP)	6684200	69	1
GCF_001721845.1	ASM172184v1	Pseudomonas aeruginosa	PA_D25	NCBI Prokaryotic Genome Annotation Pipeline (PGAP)	6683204	69	2
GCF_001722025.1	ASM172202v1	Pseudomonas aeruginosa	PA_D5	NCBI Prokaryotic Genome Annotation Pipeline (PGAP)	6681992	69	2
GCF_001721825.1	ASM172182v1	Pseudomonas aeruginosa	PA_D22	NCBI Prokaryotic Genome Annotation Pipeline (PGAP)	6681981	69	2
GCF_001721805.1	ASM172180v1	Pseudomonas aeruginosa	PA_D16	NCBI Prokaryotic Genome Annotation Pipeline (PGAP)	6681975	69	2
GCF_012971705.1	ASM1297170v1	Pseudomonas aeruginosa	LYT4	NCBI Prokaryotic Genome Annotation Pipeline (PGAP)	6814016	70	1
GCF_022638055.1	ASM2263805v1	Pseudomonas aeruginosa	E104	NCBI Prokaryotic Genome Annotation Pipeline (PGAP)	6680448	71	1
GCF_019857245.1	ASM1985724v1	Pseudomonas aeruginosa	SRRSH15	NCBI Prokaryotic Genome Annotation Pipeline (PGAP)	6679909	70	1
GCF_027571285.1	ASM2757128v1	Pseudomonas aeruginosa	PALA1	NCBI Prokaryotic Genome Annotation Pipeline (PGAP)	6677289	68	2
GCF_036232925.1	ASM3623292v1	Pseudomonas aeruginosa	F039	NCBI Prokaryotic Genome Annotation Pipeline (PGAP)	6675561	73	1
GCF_036232885.1	ASM3623288v1	Pseudomonas aeruginosa	F041	NCBI Prokaryotic Genome Annotation Pipeline (PGAP)	6675552	73	1
GCF_036232905.1	ASM3623290v1	Pseudomonas aeruginosa	F040	NCBI Prokaryotic Genome Annotation Pipeline (PGAP)	6675537	73	1
GCF_025200845.1	ASM2520084v1	Pseudomonas aeruginosa	HW001G	NCBI Prokaryotic Genome Annotation Pipeline (PGAP)	6674687	73	1
GCF_036232385.1	ASM3623238v1	Pseudomonas aeruginosa	F063	NCBI Prokaryotic Genome Annotation Pipeline (PGAP)	6846089	71	2
GCF_027594965.1	ASM2759496v1	Pseudomonas aeruginosa	NY8709	NCBI Prokaryotic Genome Annotation Pipeline (PGAP)	7007585	74	1
GCF_031218375.1	ASM3121837v1	Pseudomonas aeruginosa	NY11104	NCBI Prokaryotic Genome Annotation Pipeline (PGAP)	6670151	70	1
GCF_027570515.1	ASM2757051v1	Pseudomonas aeruginosa	PALA8	NCBI Prokaryotic Genome Annotation Pipeline (PGAP)	6669237	71	2
GCF_036232565.1	ASM3623256v1	Pseudomonas aeruginosa	F057	NCBI Prokaryotic Genome Annotation Pipeline (PGAP)	6667486	71	1
GCF_022638175.1	ASM2263817v1	Pseudomonas aeruginosa	E131	NCBI Prokaryotic Genome Annotation Pipeline (PGAP)	6666693	71	1
GCF_022569915.1	ASM2256991v1	Pseudomonas aeruginosa	H16	NCBI Prokaryotic Genome Annotation Pipeline (PGAP)	6664435	69	2
GCF_002223805.1	ASM222380v1	Pseudomonas aeruginosa	L10	NCBI Prokaryotic Genome Annotation Pipeline (PGAP)	6661962	70	2
GCF_016105885.1	ASM1610588v1	Pseudomonas aeruginosa	TJ2014-049	NCBI Prokaryotic Genome Annotation Pipeline (PGAP)	6660255	75	2
GCF_019857645.1	ASM1985764v1	Pseudomonas aeruginosa	FAHZU31	NCBI Prokaryotic Genome Annotation Pipeline (PGAP)	6684539	70	1
GCF_032252935.1	ASM3225293v1	Pseudomonas aeruginosa	CP-1	NCBI Prokaryotic Genome Annotation Pipeline (PGAP)	6655103	73	2
GCF_021497405.1	ASM2149740v1	Pseudomonas aeruginosa	SE5431	NCBI Prokaryotic Genome Annotation Pipeline (PGAP)	6652242	70	2
GCF_033228545.1	ASM3322854v1	Pseudomonas aeruginosa	HPA0310	NCBI Prokaryotic Genome Annotation Pipeline (PGAP)	6699188	70	1
GCF_036233335.1	ASM3623333v1	Pseudomonas aeruginosa	F025	NCBI Prokaryotic Genome Annotation Pipeline (PGAP)	6648067	71	1
GCF_019711215.1	ASM1971121v1	Pseudomonas aeruginosa	F092021	NCBI Prokaryotic Genome Annotation Pipeline (PGAP)	6729633	70	1
GCF_001721785.1	ASM172178v1	Pseudomonas aeruginosa	PA_D9	NCBI Prokaryotic Genome Annotation Pipeline (PGAP)	6645477	69	2
GCF_002946935.1	ASM294693v1	Pseudomonas aeruginosa	F5677	NCBI Prokaryotic Genome Annotation Pipeline (PGAP)	6645227	71	1
GCF_001721745.1	ASM172174v1	Pseudomonas aeruginosa	PA_D1	NCBI Prokaryotic Genome Annotation Pipeline (PGAP)	6643823	69	2
GCF_001721765.1	ASM172176v1	Pseudomonas aeruginosa	PA_D2	NCBI Prokaryotic Genome Annotation Pipeline (PGAP)	6642996	69	2
GCF_001722005.2	ASM172200v2	Pseudomonas aeruginosa	DN1	NCBI Prokaryotic Genome Annotation Pipeline (PGAP)	6959251	73	2
GCF_001722045.1	ASM172204v1	Pseudomonas aeruginosa	PA_D21	NCBI Prokaryotic Genome Annotation Pipeline (PGAP)	6639108	69	2
GCF_017378395.1	ASM1737839v1	Pseudomonas aeruginosa	LYSZa5	NCBI Prokaryotic Genome Annotation Pipeline (PGAP)	6638990	71	1
GCF_017378475.1	ASM1737847v1	Pseudomonas aeruginosa	LYSZa2	NCBI Prokaryotic Genome Annotation Pipeline (PGAP)	6638980	71	1
GCF_002812845.1	ASM281284v1	Pseudomonas aeruginosa	PB368	NCBI Prokaryotic Genome Annotation Pipeline (PGAP)	6638559	67	2
GCF_030866905.1	ASM3086690v1	Pseudomonas aeruginosa	ZYPA192	NCBI Prokaryotic Genome Annotation Pipeline (PGAP)	6960160	73	1
GCF_022810985.1	ASM2281098v1	Pseudomonas aeruginosa	ST167_d67burn1	NCBI Prokaryotic Genome Annotation Pipeline (PGAP)	6635095	71	1
GCF_022811005.1	ASM2281100v1	Pseudomonas aeruginosa	ST167_d68blood1	NCBI Prokaryotic Genome Annotation Pipeline (PGAP)	6634623	71	1
GCF_022811045.1	ASM2281104v1	Pseudomonas aeruginosa	ST167_d26burn	NCBI Prokaryotic Genome Annotation Pipeline (PGAP)	6634620	71	1
GCF_022810945.1	ASM2281094v1	Pseudomonas aeruginosa	ST167_d68blood2	NCBI Prokaryotic Genome Annotation Pipeline (PGAP)	6634619	71	1
GCF_022811065.1	ASM2281106v1	Pseudomonas aeruginosa	ST167_d57blood	NCBI Prokaryotic Genome Annotation Pipeline (PGAP)	6634619	71	1
GCF_022811025.1	ASM2281102v1	Pseudomonas aeruginosa	ST167_d67burn2	NCBI Prokaryotic Genome Annotation Pipeline (PGAP)	6634606	71	1
GCF_036233255.1	ASM3623325v1	Pseudomonas aeruginosa	F029	NCBI Prokaryotic Genome Annotation Pipeline (PGAP)	6628136	69	1
GCF_030563585.1	ASM3056358v1	Pseudomonas aeruginosa	AU10241	NCBI Prokaryotic Genome Annotation Pipeline (PGAP)	6626157	67	1
GCF_030564045.1	ASM3056404v1	Pseudomonas aeruginosa	AU10241	NCBI Prokaryotic Genome Annotation Pipeline (PGAP)	6626075	68	1
GCF_030563765.1	ASM3056376v1	Pseudomonas aeruginosa	AU10241	NCBI Prokaryotic Genome Annotation Pipeline (PGAP)	6626066	68	1
GCF_036232325.1	ASM3623232v1	Pseudomonas aeruginosa	F066	NCBI Prokaryotic Genome Annotation Pipeline (PGAP)	6623485	69	2
GCF_036237055.1	ASM3623705v1	Pseudomonas aeruginosa	37	NCBI Prokaryotic Genome Annotation Pipeline (PGAP)	6621869	73	1
GCF_002753655.1	ASM275365v1	Pseudomonas aeruginosa	12939	NCBI Prokaryotic Genome Annotation Pipeline (PGAP)	6621378	69	2
GCF_021166335.2	ASM2116633v2	Pseudomonas aeruginosa	UNC_PaerCF34	NCBI Prokaryotic Genome Annotation Pipeline (PGAP)	6668721	70	1
GCF_902703185.1	PcyII-29	Pseudomonas aeruginosa	PcyII-29	NCBI Prokaryotic Genome Annotation Pipeline (PGAP)	6621209	69	1
GCF_001594325.2	ASM159432v2	Pseudomonas aeruginosa	F63912	NCBI Prokaryotic Genome Annotation Pipeline (PGAP)	6618768	71	1
GCF_007559085.1	ASM755908v1	Pseudomonas aeruginosa	A681	NCBI Prokaryotic Genome Annotation Pipeline (PGAP)	6616247	70	1
GCF_001548135.1	ASM154813v1	Pseudomonas aeruginosa	8380	NCBI Prokaryotic Genome Annotation Pipeline (PGAP)	6613260	71	1
GCF_019857485.1	ASM1985748v1	Pseudomonas aeruginosa	ZPPH1	NCBI Prokaryotic Genome Annotation Pipeline (PGAP)	6803847	70	1
GCF_020771675.1	ASM2077167v1	Pseudomonas aeruginosa	KB-PA_F19	NCBI Prokaryotic Genome Annotation Pipeline (PGAP)	7035373	74	1
GCF_000816985.1	ASM81698v1	Pseudomonas aeruginosa	F22031	NCBI Prokaryotic Genome Annotation Pipeline (PGAP)	6603099	69	1
GCF_017900915.1	ASM1790091v1	Pseudomonas aeruginosa	LICME WGH-6	NCBI Prokaryotic Genome Annotation Pipeline (PGAP)	6602988	70	4
GCF_019857425.1	ASM1985742v1	Pseudomonas aeruginosa	ZPPH29	NCBI Prokaryotic Genome Annotation Pipeline (PGAP)	7050019	74	1
GCF_029961445.1	ASM2996144v1	Pseudomonas aeruginosa	2021CK-01315	NCBI Prokaryotic Genome Annotation Pipeline (PGAP)	6596513	69	1
GCF_023066845.1	ASM2306684v1	Pseudomonas aeruginosa	PA1616	NCBI Prokaryotic Genome Annotation Pipeline (PGAP)	6596388	70	1
GCF_036233575.1	ASM3623357v1	Pseudomonas aeruginosa	F013	NCBI Prokaryotic Genome Annotation Pipeline (PGAP)	6595088	70	1
GCF_019857525.1	ASM1985752v1	Pseudomonas aeruginosa	SRRSH1521	NCBI Prokaryotic Genome Annotation Pipeline (PGAP)	6635476	70	1
GCF_021266605.1	ASM2126660v1	Pseudomonas aeruginosa	PA0523	NCBI Prokaryotic Genome Annotation Pipeline (PGAP)	6589770	70	2
GCF_036233455.1	ASM3623345v1	Pseudomonas aeruginosa	F019	NCBI Prokaryotic Genome Annotation Pipeline (PGAP)	6586672	69	2
GCF_027595005.1	ASM2759500v1	Pseudomonas aeruginosa	NY7770	NCBI Prokaryotic Genome Annotation Pipeline (PGAP)	6583864	67	2
GCF_029961505.1	ASM2996150v1	Pseudomonas aeruginosa	2021CK-01494	NCBI Prokaryotic Genome Annotation Pipeline (PGAP)	6583426	71	2
GCF_030121995.1	ASM3012199v1	Pseudomonas aeruginosa	NY5520	NCBI Prokaryotic Genome Annotation Pipeline (PGAP)	6720609	69	1
GCF_024803805.1	ASM2480380v1	Pseudomonas aeruginosa	Pa150	NCBI Prokaryotic Genome Annotation Pipeline (PGAP)	7018741	74	1
GCF_029961465.1	ASM2996146v1	Pseudomonas aeruginosa	2021CK-01445	NCBI Prokaryotic Genome Annotation Pipeline (PGAP)	6581794	71	2
GCF_013394455.1	ASM1339445v1	Pseudomonas aeruginosa	SE5443	NCBI Prokaryotic Genome Annotation Pipeline (PGAP)	6579572	70	1
GCF_036232665.1	ASM3623266v1	Pseudomonas aeruginosa	F052	NCBI Prokaryotic Genome Annotation Pipeline (PGAP)	6676389	70	1
GCF_027571195.1	ASM2757119v1	Pseudomonas aeruginosa	PALA47	NCBI Prokaryotic Genome Annotation Pipeline (PGAP)	6576722	69	1
GCF_027570835.1	ASM2757083v1	Pseudomonas aeruginosa	PALA32	NCBI Prokaryotic Genome Annotation Pipeline (PGAP)	6575888	69	1
GCF_009720425.1	ASM972042v1	Pseudomonas aeruginosa	T2101	NCBI Prokaryotic Genome Annotation Pipeline (PGAP)	7013382	74	1
GCF_027570435.1	ASM2757043v1	Pseudomonas aeruginosa	PALA7	NCBI Prokaryotic Genome Annotation Pipeline (PGAP)	6573599	69	1
GCF_019857405.1	ASM1985740v1	Pseudomonas aeruginosa	ZPPH33	NCBI Prokaryotic Genome Annotation Pipeline (PGAP)	6784400	69	1
GCF_001516325.2	ASM151632v2	Pseudomonas aeruginosa	H27930	NCBI Prokaryotic Genome Annotation Pipeline (PGAP)	6568228	67	1
GCF_002205335.1	ASM220533v1	Pseudomonas aeruginosa	Pa84	NCBI Prokaryotic Genome Annotation Pipeline (PGAP)	6566724	69	1
GCF_032252975.1	ASM3225297v1	Pseudomonas aeruginosa	PARM_Z1	NCBI Prokaryotic Genome Annotation Pipeline (PGAP)	6566704	67	1
GCF_030122075.1	ASM3012207v1	Pseudomonas aeruginosa	NY11173	NCBI Prokaryotic Genome Annotation Pipeline (PGAP)	6978918	74	1
GCF_036232945.1	ASM3623294v1	Pseudomonas aeruginosa	F038	NCBI Prokaryotic Genome Annotation Pipeline (PGAP)	6564266	71	1
GCF_021497445.1	ASM2149744v1	Pseudomonas aeruginosa	A0002	NCBI Prokaryotic Genome Annotation Pipeline (PGAP)	6562965	70	1
GCF_018141645.1	ASM1814164v1	Pseudomonas aeruginosa	PAM68	NCBI Prokaryotic Genome Annotation Pipeline (PGAP)	6560248	69	1
GCF_019857625.1	ASM1985762v1	Pseudomonas aeruginosa	FAHZU40	NCBI Prokaryotic Genome Annotation Pipeline (PGAP)	6588245	70	1
GCF_023101305.1	ASM2310130v1	Pseudomonas aeruginosa	AR19438	NCBI Prokaryotic Genome Annotation Pipeline (PGAP)	6833760	68	2
GCF_029961665.1	ASM2996166v1	Pseudomonas aeruginosa	2021CK-01256	NCBI Prokaryotic Genome Annotation Pipeline (PGAP)	6557834	70	1
GCF_013343575.1	ASM1334357v1	Pseudomonas aeruginosa	DVT401	NCBI Prokaryotic Genome Annotation Pipeline (PGAP)	6557595	70	1
GCF_036233475.1	ASM3623347v1	Pseudomonas aeruginosa	F018	NCBI Prokaryotic Genome Annotation Pipeline (PGAP)	6556621	70	1
GCF_027594685.1	ASM2759468v1	Pseudomonas aeruginosa	NY5085	NCBI Prokaryotic Genome Annotation Pipeline (PGAP)	6553815	70	1
GCF_036417995.1	ASM3641799v1	Pseudomonas aeruginosa	PA19_NI3_44.22_ST207	NCBI Prokaryotic Genome Annotation Pipeline (PGAP)	6553367	70	2
GCF_019857365.1	ASM1985736v1	Pseudomonas aeruginosa	WTJH12	NCBI Prokaryotic Genome Annotation Pipeline (PGAP)	6950092	73	1
GCF_016134915.1	ASM1613491v1	Pseudomonas aeruginosa	DL201330	NCBI Prokaryotic Genome Annotation Pipeline (PGAP)	6552683	70	1
GCF_021497285.1	ASM2149728v1	Pseudomonas aeruginosa	DL201330	NCBI Prokaryotic Genome Annotation Pipeline (PGAP)	6552683	70	1
GCF_014490645.1	ASM1449064v1	Pseudomonas aeruginosa	PA3	NCBI Prokaryotic Genome Annotation Pipeline (PGAP)	6550149	70	1
GCF_029961305.1	ASM2996130v1	Pseudomonas aeruginosa	2021CK-01158	NCBI Prokaryotic Genome Annotation Pipeline (PGAP)	6588299	69	2
GCF_023066825.1	ASM2306682v1	Pseudomonas aeruginosa	PA1681	NCBI Prokaryotic Genome Annotation Pipeline (PGAP)	6549122	70	1
GCF_013343315.1	ASM1334331v1	Pseudomonas aeruginosa	DVT729	NCBI Prokaryotic Genome Annotation Pipeline (PGAP)	6546693	68	1
GCF_003429185.1	ASM342918v1	Pseudomonas aeruginosa	PABL012	NCBI Prokaryotic Genome Annotation Pipeline (PGAP)	6546467	72	1
GCF_019857325.1	ASM1985732v1	Pseudomonas aeruginosa	QZPH41	NCBI Prokaryotic Genome Annotation Pipeline (PGAP)	6634556	75	1
GCF_036418055.1	ASM3641805v1	Pseudomonas aeruginosa	PA12_L1_25.22_ST207	NCBI Prokaryotic Genome Annotation Pipeline (PGAP)	6544202	72	2
GCF_013201095.1	ASM1320109v1	Pseudomonas aeruginosa	PAC6	NCBI Prokaryotic Genome Annotation Pipeline (PGAP)	6543892	71	2
GCF_900095805.1	PA14Or	Pseudomonas aeruginosa	PA14Or_reads	NCBI Prokaryotic Genome Annotation Pipeline (PGAP)	6541482	71	2
GCF_036233755.1	ASM3623375v1	Pseudomonas aeruginosa	F004	NCBI Prokaryotic Genome Annotation Pipeline (PGAP)	6541477	71	2
GCF_027571305.1	ASM2757130v1	Pseudomonas aeruginosa	PALA48	NCBI Prokaryotic Genome Annotation Pipeline (PGAP)	6540752	68	1
GCF_005305005.1	ASM530500v1	Pseudomonas aeruginosa	PA298	NCBI Prokaryotic Genome Annotation Pipeline (PGAP)	6935668	74	1
GCF_036232625.1	ASM3623262v1	Pseudomonas aeruginosa	F054	NCBI Prokaryotic Genome Annotation Pipeline (PGAP)	6539580	70	1
GCF_027571175.1	ASM2757117v1	Pseudomonas aeruginosa	PALA45	NCBI Prokaryotic Genome Annotation Pipeline (PGAP)	6536263	68	1
GCF_022870565.1	ASM2287056v1	Pseudomonas aeruginosa	CHA	NCBI Prokaryotic Genome Annotation Pipeline (PGAP)	6536046	70	1
GCF_022670795.1	ASM2267079v1	Pseudomonas aeruginosa	PA1_NCHU	NCBI Prokaryotic Genome Annotation Pipeline (PGAP)	6534898	71	1
GCF_016584725.1	ASM1658472v1	Pseudomonas aeruginosa	LYSZa7	NCBI Prokaryotic Genome Annotation Pipeline (PGAP)	6534364	70	2
GCF_006971785.1	ASM697178v1	Pseudomonas paraeruginosa	AZPAE15042	NCBI Prokaryotic Genome Annotation Pipeline (PGAP)	6712466	75	3
GCF_029961245.1	ASM2996124v1	Pseudomonas aeruginosa	2021CK-01159	NCBI Prokaryotic Genome Annotation Pipeline (PGAP)	6566841	69	1
GCF_002812825.1	ASM281282v1	Pseudomonas aeruginosa	PB369	NCBI Prokaryotic Genome Annotation Pipeline (PGAP)	6526814	67	2
GCF_036232105.1	ASM3623210v1	Pseudomonas aeruginosa	F077	NCBI Prokaryotic Genome Annotation Pipeline (PGAP)	6625749	70	1
GCF_030505595.1	ASM3050559v1	Pseudomonas aeruginosa	PA1045	NCBI Prokaryotic Genome Annotation Pipeline (PGAP)	7008048	73	2
GCF_013343495.1	ASM1334349v1	Pseudomonas aeruginosa	DVT414	NCBI Prokaryotic Genome Annotation Pipeline (PGAP)	6522476	69	1
GCF_014854655.1	ASM1485465v1	Pseudomonas aeruginosa	JT86	NCBI Prokaryotic Genome Annotation Pipeline (PGAP)	6520277	69	1
GCF_028595865.2	ASM2859586v2	Pseudomonas aeruginosa	P9	NCBI Prokaryotic Genome Annotation Pipeline (PGAP)	6990601	74	1
GCF_001516245.2	ASM151624v2	Pseudomonas aeruginosa	F23197	NCBI Prokaryotic Genome Annotation Pipeline (PGAP)	6517340	70	1
GCF_024734815.1	ASM2473481v1	Pseudomonas aeruginosa	SCAID WND1-2022 (148)	NCBI Prokaryotic Genome Annotation Pipeline (PGAP)	6515978	70	1
GCF_007559125.1	ASM755912v1	Pseudomonas aeruginosa	243931	NCBI Prokaryotic Genome Annotation Pipeline (PGAP)	6514208	68	2
GCF_025908315.1	ASM2590831v1	Pseudomonas paraeruginosa	Zw26	NCBI Prokaryotic Genome Annotation Pipeline (PGAP)	6514160	73	3
GCF_029961265.1	ASM2996126v1	Pseudomonas aeruginosa	2021CK-01157	NCBI Prokaryotic Genome Annotation Pipeline (PGAP)	6549570	69	2
GCF_029961345.1	ASM2996134v1	Pseudomonas aeruginosa	2021CK-01198	NCBI Prokaryotic Genome Annotation Pipeline (PGAP)	6549207	69	2
GCF_022570235.1	ASM2257023v1	Pseudomonas aeruginosa	H07	NCBI Prokaryotic Genome Annotation Pipeline (PGAP)	6511042	70	1
GCF_036237015.1	ASM3623701v1	Pseudomonas aeruginosa	188	NCBI Prokaryotic Genome Annotation Pipeline (PGAP)	6510093	70	1
GCF_027171385.1	ASM2717138v1	Pseudomonas aeruginosa	Jade-X	NCBI Prokaryotic Genome Annotation Pipeline (PGAP)	6508614	74	1
GCF_013343375.1	ASM1334337v1	Pseudomonas aeruginosa	DVT425	NCBI Prokaryotic Genome Annotation Pipeline (PGAP)	6506945	71	1
GCF_001879525.1	ASM187952v1	Pseudomonas aeruginosa	Paer4_119	NCBI Prokaryotic Genome Annotation Pipeline (PGAP)	6504659	71	1
GCF_027570675.1	ASM2757067v1	Pseudomonas aeruginosa	PALA19	NCBI Prokaryotic Genome Annotation Pipeline (PGAP)	6504256	70	1
GCF_003429205.1	ASM342920v1	Pseudomonas aeruginosa	PABL017	NCBI Prokaryotic Genome Annotation Pipeline (PGAP)	6503460	69	1
GCF_036233535.1	ASM3623353v1	Pseudomonas aeruginosa	F015	NCBI Prokaryotic Genome Annotation Pipeline (PGAP)	6501549	70	1
GCF_008033725.1	ASM803372v1	Pseudomonas aeruginosa	IMP67	NCBI Prokaryotic Genome Annotation Pipeline (PGAP)	6501414	70	1
GCF_001293085.1	ASM129308v1	Pseudomonas aeruginosa	PA1RG	NCBI Prokaryotic Genome Annotation Pipeline (PGAP)	6500439	69	1
GCF_036233115.1	ASM3623311v1	Pseudomonas aeruginosa	F036	NCBI Prokaryotic Genome Annotation Pipeline (PGAP)	6499555	70	1
GCF_013260445.1	ASM1326044v1	Pseudomonas aeruginosa	YD001	NCBI Prokaryotic Genome Annotation Pipeline (PGAP)	6496756	69	1
GCF_900618245.1	paerg000	Pseudomonas aeruginosa	paerg000	NCBI Prokaryotic Genome Annotation Pipeline (PGAP)	6493562	70	1
GCF_019466095.1	ASM1946609v1	Pseudomonas aeruginosa	DJ06	NCBI Prokaryotic Genome Annotation Pipeline (PGAP)	6490034	70	1
GCF_013467605.1	ASM1346760v1	Pseudomonas aeruginosa	ACR22	NCBI Prokaryotic Genome Annotation Pipeline (PGAP)	6490021	70	1
GCF_013467585.1	ASM1346758v1	Pseudomonas aeruginosa	ACR20	NCBI Prokaryotic Genome Annotation Pipeline (PGAP)	6490020	70	1
GCF_013395035.1	ASM1339503v1	Pseudomonas aeruginosa	B18	NCBI Prokaryotic Genome Annotation Pipeline (PGAP)	6490014	70	1
GCF_029961425.1	ASM2996142v1	Pseudomonas aeruginosa	2021CK-01283	NCBI Prokaryotic Genome Annotation Pipeline (PGAP)	6489094	69	2
GCF_036232285.1	ASM3623228v1	Pseudomonas aeruginosa	F068	NCBI Prokaryotic Genome Annotation Pipeline (PGAP)	6692538	68	2
GCF_008033765.1	ASM803376v1	Pseudomonas aeruginosa	IMP66	NCBI Prokaryotic Genome Annotation Pipeline (PGAP)	6486336	70	1
GCF_036232145.1	ASM3623214v1	Pseudomonas aeruginosa	F075	NCBI Prokaryotic Genome Annotation Pipeline (PGAP)	6484210	70	1
GCF_029961545.1	ASM2996154v1	Pseudomonas aeruginosa	2020CK-00220	NCBI Prokaryotic Genome Annotation Pipeline (PGAP)	6483169	69	2
GCF_008033745.1	ASM803374v1	Pseudomonas aeruginosa	IMP68	NCBI Prokaryotic Genome Annotation Pipeline (PGAP)	6481697	70	1
GCF_015697465.1	ASM1569746v1	Pseudomonas aeruginosa	G-I-1	NCBI Prokaryotic Genome Annotation Pipeline (PGAP)	6480192	70	1
GCF_902703215.1	C7-25	Pseudomonas aeruginosa	C7-25	NCBI Prokaryotic Genome Annotation Pipeline (PGAP)	6479881	70	1
GCF_016105665.1	ASM1610566v1	Pseudomonas aeruginosa	TJ2019-017	NCBI Prokaryotic Genome Annotation Pipeline (PGAP)	6478778	70	1
GCF_036234315.1	ASM3623431v1	Pseudomonas aeruginosa	F003	NCBI Prokaryotic Genome Annotation Pipeline (PGAP)	6525632	70	1
GCF_024266805.1	ASM2426680v1	Pseudomonas aeruginosa	F13	NCBI Prokaryotic Genome Annotation Pipeline (PGAP)	6478686	70	1
GCF_003193645.1	ASM319364v1	Pseudomonas aeruginosa	AR_0446	NCBI Prokaryotic Genome Annotation Pipeline (PGAP)	6475581	71	4
GCF_029961385.1	ASM2996138v1	Pseudomonas aeruginosa	2021CK-01227	NCBI Prokaryotic Genome Annotation Pipeline (PGAP)	6475465	69	2
GCF_029961405.1	ASM2996140v1	Pseudomonas aeruginosa	2021CK-01229	NCBI Prokaryotic Genome Annotation Pipeline (PGAP)	6474081	69	2
GCF_023272755.1	ASM2327275v1	Pseudomonas aeruginosa	8D	NCBI Prokaryotic Genome Annotation Pipeline (PGAP)	6473527	70	1
GCF_036233275.1	ASM3623327v1	Pseudomonas aeruginosa	F028	NCBI Prokaryotic Genome Annotation Pipeline (PGAP)	6472939	70	1
GCF_032252955.1	ASM3225295v1	Pseudomonas aeruginosa	PARM_L1	NCBI Prokaryotic Genome Annotation Pipeline (PGAP)	6468200	70	2
GCF_022700635.2	ASM2270063v2	Pseudomonas aeruginosa	PAD8	NCBI Prokaryotic Genome Annotation Pipeline (PGAP)	6607909	69	1
GCF_036232525.1	ASM3623252v1	Pseudomonas aeruginosa	F058	NCBI Prokaryotic Genome Annotation Pipeline (PGAP)	6466287	70	1
GCF_036233175.1	ASM3623317v1	Pseudomonas aeruginosa	F033	NCBI Prokaryotic Genome Annotation Pipeline (PGAP)	6464339	70	1
GCF_036232705.1	ASM3623270v1	Pseudomonas aeruginosa	F050	NCBI Prokaryotic Genome Annotation Pipeline (PGAP)	6464048	71	1
GCF_002968515.1	ASM296851v1	Pseudomonas aeruginosa	AR_0360	NCBI Prokaryotic Genome Annotation Pipeline (PGAP)	6463575	70	1
GCF_027570955.1	ASM2757095v1	Pseudomonas aeruginosa	PALA55	NCBI Prokaryotic Genome Annotation Pipeline (PGAP)	6463386	68	1
GCF_036232265.1	ASM3623226v1	Pseudomonas aeruginosa	F069	NCBI Prokaryotic Genome Annotation Pipeline (PGAP)	6463324	70	1
GCF_023822305.1	ASM2382230v1	Pseudomonas aeruginosa	US449	NCBI Prokaryotic Genome Annotation Pipeline (PGAP)	6458275	70	1
GCF_030369855.1	ASM3036985v1	Pseudomonas aeruginosa	WS27-3	NCBI Prokaryotic Genome Annotation Pipeline (PGAP)	6457547	70	1
GCF_001516105.1	ASM151610v1	Pseudomonas aeruginosa	T63266	NCBI Prokaryotic Genome Annotation Pipeline (PGAP)	6456866	71	1
GCF_027571325.1	ASM2757132v1	Pseudomonas aeruginosa	PALA50	NCBI Prokaryotic Genome Annotation Pipeline (PGAP)	6675726	70	1
GCF_900618265.1	paerg004	Pseudomonas aeruginosa	paerg004	NCBI Prokaryotic Genome Annotation Pipeline (PGAP)	6452809	71	1
GCF_021497425.1	ASM2149742v1	Pseudomonas aeruginosa	SE5452	NCBI Prokaryotic Genome Annotation Pipeline (PGAP)	6452370	70	1
GCF_900618255.1	paerg002	Pseudomonas aeruginosa	paerg002	NCBI Prokaryotic Genome Annotation Pipeline (PGAP)	6451470	71	1
GCF_036233195.1	ASM3623319v1	Pseudomonas aeruginosa	F032	NCBI Prokaryotic Genome Annotation Pipeline (PGAP)	6451040	70	1
GCF_036233215.1	ASM3623321v1	Pseudomonas aeruginosa	F031	NCBI Prokaryotic Genome Annotation Pipeline (PGAP)	6451008	70	1
GCF_036233235.1	ASM3623323v1	Pseudomonas aeruginosa	F030	NCBI Prokaryotic Genome Annotation Pipeline (PGAP)	6450959	70	1
GCF_032696765.1	ASM3269676v1	Pseudomonas aeruginosa	2718	NCBI Prokaryotic Genome Annotation Pipeline (PGAP)	6445503	70	2
GCF_002075065.1	ASM207506v1	Pseudomonas aeruginosa	PA_154197	NCBI Prokaryotic Genome Annotation Pipeline (PGAP)	6445239	71	2
GCF_030122135.1	ASM3012213v1	Pseudomonas aeruginosa	NY13932	NCBI Prokaryotic Genome Annotation Pipeline (PGAP)	6907196	74	1
GCF_009648875.1	ASM964887v1	Pseudomonas aeruginosa	CFSAN084950	NCBI Prokaryotic Genome Annotation Pipeline (PGAP)	6441924	70	1
GCF_036233735.1	ASM3623373v1	Pseudomonas aeruginosa	F005	NCBI Prokaryotic Genome Annotation Pipeline (PGAP)	6441832	70	1
GCF_021166255.2	ASM2116625v2	Pseudomonas aeruginosa	UNC_PaerCF41	NCBI Prokaryotic Genome Annotation Pipeline (PGAP)	6441146	70	1
GCF_029961605.1	ASM2996160v1	Pseudomonas aeruginosa	2021CK-01851	NCBI Prokaryotic Genome Annotation Pipeline (PGAP)	6440143	69	2
GCF_014467035.1	ASM1446703v1	Pseudomonas aeruginosa	NRD619	NCBI Prokaryotic Genome Annotation Pipeline (PGAP)	6438945	70	1
GCF_027570895.1	ASM2757089v1	Pseudomonas aeruginosa	PALA37	NCBI Prokaryotic Genome Annotation Pipeline (PGAP)	6437547	70	2
GCF_002812865.1	ASM281286v1	Pseudomonas aeruginosa	PB353	NCBI Prokaryotic Genome Annotation Pipeline (PGAP)	6497438	70	1
GCF_002812885.1	ASM281288v1	Pseudomonas aeruginosa	PB354	NCBI Prokaryotic Genome Annotation Pipeline (PGAP)	6494275	70	1
GCF_900618325.1	paerg011	Pseudomonas aeruginosa	paerg011	NCBI Prokaryotic Genome Annotation Pipeline (PGAP)	6434133	71	1
GCF_900618335.1	paerg012	Pseudomonas aeruginosa	paerg012	NCBI Prokaryotic Genome Annotation Pipeline (PGAP)	6434020	71	1
GCF_900618275.1	paerg003	Pseudomonas aeruginosa	paerg003	NCBI Prokaryotic Genome Annotation Pipeline (PGAP)	6433962	71	1
GCF_900618315.1	paerg010	Pseudomonas aeruginosa	paerg010	NCBI Prokaryotic Genome Annotation Pipeline (PGAP)	6433960	71	1
GCF_001482325.1	ASM148232v1	Pseudomonas aeruginosa	12-4-4(59)	NCBI Prokaryotic Genome Annotation Pipeline (PGAP)	6431911	70	1
GCF_001679685.1	ASM167968v1	Pseudomonas aeruginosa	PA121617	NCBI Prokaryotic Genome Annotation Pipeline (PGAP)	6853510	73	1
GCF_030369815.1	ASM3036981v1	Pseudomonas aeruginosa	Fe8-1	NCBI Prokaryotic Genome Annotation Pipeline (PGAP)	6429397	69	2
GCF_021184265.1	ASM2118426v1	Pseudomonas aeruginosa	JNQH-PA033	NCBI Prokaryotic Genome Annotation Pipeline (PGAP)	6468314	70	2
GCF_036232645.1	ASM3623264v1	Pseudomonas aeruginosa	F053	NCBI Prokaryotic Genome Annotation Pipeline (PGAP)	6427097	70	2
GCF_029201245.1	ASM2920124v1	Pseudomonas aeruginosa	SNDPR-01	NCBI Prokaryotic Genome Annotation Pipeline (PGAP)	6423952	70	1
GCF_022699525.1	ASM2269952v1	Pseudomonas aeruginosa	NY4605	NCBI Prokaryotic Genome Annotation Pipeline (PGAP)	6423573	70	1
GCF_030028275.1	ASM3002827v1	Pseudomonas aeruginosa	SF416	NCBI Prokaryotic Genome Annotation Pipeline (PGAP)	6423038	70	1
GCF_027570935.1	ASM2757093v1	Pseudomonas aeruginosa	PALA51	NCBI Prokaryotic Genome Annotation Pipeline (PGAP)	6420794	70	1
GCF_022569995.1	ASM2256999v1	Pseudomonas aeruginosa	H09	NCBI Prokaryotic Genome Annotation Pipeline (PGAP)	6420456	72	5
GCF_019084125.2	ASM1908412v2	Pseudomonas aeruginosa	NCTR 501	NCBI Prokaryotic Genome Annotation Pipeline (PGAP)	6427087	69	2
GCF_036233375.1	ASM3623337v1	Pseudomonas aeruginosa	F023	NCBI Prokaryotic Genome Annotation Pipeline (PGAP)	6611669	70	1
GCF_013343355.1	ASM1334335v1	Pseudomonas aeruginosa	DVT427	NCBI Prokaryotic Genome Annotation Pipeline (PGAP)	6414921	69	1
GCF_018409365.1	ASM1840936v1	Pseudomonas aeruginosa	Pa12	NCBI Prokaryotic Genome Annotation Pipeline (PGAP)	6411763	70	1
GCF_021513675.1	ASM2151367v1	Pseudomonas aeruginosa	E04	NCBI Prokaryotic Genome Annotation Pipeline (PGAP)	6407559	70	1
GCF_036232165.1	ASM3623216v1	Pseudomonas aeruginosa	F074	NCBI Prokaryotic Genome Annotation Pipeline (PGAP)	6406245	71	2
GCF_001447845.1	ASM144784v1	Pseudomonas aeruginosa	VA-134	NCBI Prokaryotic Genome Annotation Pipeline (PGAP)	6400418	73	1
GCF_019857445.1	ASM1985744v1	Pseudomonas aeruginosa	ZPPH14	NCBI Prokaryotic Genome Annotation Pipeline (PGAP)	6466962	70	1
GCF_009911735.1	ASM991173v1	Pseudomonas aeruginosa	RD1-3	NCBI Prokaryotic Genome Annotation Pipeline (PGAP)	6397159	70	1
GCF_027570655.1	ASM2757065v1	Pseudomonas aeruginosa	PALA17	NCBI Prokaryotic Genome Annotation Pipeline (PGAP)	6396161	68	1
GCF_013343535.1	ASM1334353v1	Pseudomonas aeruginosa	DVT412	NCBI Prokaryotic Genome Annotation Pipeline (PGAP)	6394923	69	1
GCF_030369835.1	ASM3036983v1	Pseudomonas aeruginosa	Fe11-1	NCBI Prokaryotic Genome Annotation Pipeline (PGAP)	6392724	70	1
GCF_036232845.1	ASM3623284v1	Pseudomonas aeruginosa	F043	NCBI Prokaryotic Genome Annotation Pipeline (PGAP)	6391834	70	1
GCF_036232865.1	ASM3623286v1	Pseudomonas aeruginosa	F042	NCBI Prokaryotic Genome Annotation Pipeline (PGAP)	6391808	70	1
GCF_019443665.1	ASM1944366v1	Pseudomonas aeruginosa	2020HL-00861	NCBI Prokaryotic Genome Annotation Pipeline (PGAP)	6704238	70	1
GCF_013341295.1	ASM1334129v1	Pseudomonas aeruginosa	PAAK088	NCBI Prokaryotic Genome Annotation Pipeline (PGAP)	6390212	69	1
GCF_018138065.1	ASM1813806v1	Pseudomonas aeruginosa	WTJH17	NCBI Prokaryotic Genome Annotation Pipeline (PGAP)	6826424	74	1
GCF_035666215.1	ASM3566621v1	Pseudomonas aeruginosa	L3	NCBI Prokaryotic Genome Annotation Pipeline (PGAP)	6389938	70	1
GCF_019364615.1	ASM1936461v1	Pseudomonas aeruginosa	HS17-127	NCBI Prokaryotic Genome Annotation Pipeline (PGAP)	6875654	74	1
GCF_026727715.1	ASM2672771v1	Pseudomonas aeruginosa	B1.2	NCBI Prokaryotic Genome Annotation Pipeline (PGAP)	6387430	70	1
GCF_026727695.1	ASM2672769v1	Pseudomonas aeruginosa	B2.1	NCBI Prokaryotic Genome Annotation Pipeline (PGAP)	6387416	70	1
GCF_013343475.1	ASM1334347v1	Pseudomonas aeruginosa	DVT779	NCBI Prokaryotic Genome Annotation Pipeline (PGAP)	6386887	70	1
GCF_036418125.1	ASM3641812v1	Pseudomonas aeruginosa	PA13_L17_27.22_ST207	NCBI Prokaryotic Genome Annotation Pipeline (PGAP)	6386304	71	2
GCF_036232805.1	ASM3623280v1	Pseudomonas aeruginosa	F045	NCBI Prokaryotic Genome Annotation Pipeline (PGAP)	6590325	66	1
GCF_022559545.1	ASM2255954v1	Pseudomonas aeruginosa	PES_P749	NCBI Prokaryotic Genome Annotation Pipeline (PGAP)	6385154	70	1
GCF_004102665.1	ASM410266v1	Pseudomonas aeruginosa	PAO1161	NCBI Prokaryotic Genome Annotation Pipeline (PGAP)	6383803	70	1
GCF_021398755.1	ASM2139875v1	Pseudomonas aeruginosa	PA8329	NCBI Prokaryotic Genome Annotation Pipeline (PGAP)	6382961	70	1
GCF_019466145.1	ASM1946614v1	Pseudomonas aeruginosa	YY322	NCBI Prokaryotic Genome Annotation Pipeline (PGAP)	6382345	70	1
GCF_022699505.1	ASM2269950v1	Pseudomonas aeruginosa	ATCC BAA-2108	NCBI Prokaryotic Genome Annotation Pipeline (PGAP)	6381849	69	1
GCF_023101265.1	ASM2310126v1	Pseudomonas aeruginosa	AR19640	NCBI Prokaryotic Genome Annotation Pipeline (PGAP)	6877311	75	1
GCF_027571015.1	ASM2757101v1	Pseudomonas aeruginosa	PALA42	NCBI Prokaryotic Genome Annotation Pipeline (PGAP)	6381417	70	1
GCF_021249245.1	ASM2124924v1	Pseudomonas aeruginosa	Pa608	NCBI Prokaryotic Genome Annotation Pipeline (PGAP)	6376164	69	1
GCF_012276675.1	ASM1227667v1	Pseudomonas aeruginosa	CMC-115	NCBI Prokaryotic Genome Annotation Pipeline (PGAP)	6375262	70	5
GCF_030866885.1	ASM3086688v1	Pseudomonas aeruginosa	SRMPA3860	NCBI Prokaryotic Genome Annotation Pipeline (PGAP)	6873630	75	1
GCF_035621395.1	ASM3562139v1	Pseudomonas aeruginosa	PA14-GFP	NCBI Prokaryotic Genome Annotation Pipeline (PGAP)	6374651	69	2
GCF_029961485.1	ASM2996148v1	Pseudomonas aeruginosa	2021CK-01536	NCBI Prokaryotic Genome Annotation Pipeline (PGAP)	6374511	70	1
GCF_027570755.1	ASM2757075v1	Pseudomonas aeruginosa	PALA23	NCBI Prokaryotic Genome Annotation Pipeline (PGAP)	6374444	70	1
GCF_016743035.1	ASM1674303v1	Pseudomonas paraeruginosa	A39-1	NCBI Prokaryotic Genome Annotation Pipeline (PGAP)	6374121	75	3
GCF_004355145.1	ASM435514v1	Pseudomonas aeruginosa	AES1R	NCBI Prokaryotic Genome Annotation Pipeline (PGAP)	6373893	70	1
GCF_004355125.1	ASM435512v1	Pseudomonas aeruginosa	AES1M	NCBI Prokaryotic Genome Annotation Pipeline (PGAP)	6373139	70	1
GCF_023101285.1	ASM2310128v1	Pseudomonas aeruginosa	AR19583	NCBI Prokaryotic Genome Annotation Pipeline (PGAP)	6373091	71	1
GCF_036232305.1	ASM3623230v1	Pseudomonas aeruginosa	F067	NCBI Prokaryotic Genome Annotation Pipeline (PGAP)	6371888	70	1
GCF_001606045.1	ASM160604v1	Pseudomonas aeruginosa	N17-1	NCBI Prokaryotic Genome Annotation Pipeline (PGAP)	6370730	71	1
GCF_036237035.1	ASM3623703v1	Pseudomonas aeruginosa	135	NCBI Prokaryotic Genome Annotation Pipeline (PGAP)	6369971	70	4
GCF_021166275.2	ASM2116627v2	Pseudomonas aeruginosa	UNC_PaerCF38	NCBI Prokaryotic Genome Annotation Pipeline (PGAP)	6369958	70	1
GCF_035984435.1	ASM3598443v1	Pseudomonas aeruginosa	Tongji	NCBI Prokaryotic Genome Annotation Pipeline (PGAP)	6369381	71	1
GCF_001077475.1	ASM107747v1	Pseudomonas aeruginosa	F9676	NCBI Prokaryotic Genome Annotation Pipeline (PGAP)	6368008	70	1
GCF_001518975.1	ASM151897v1	Pseudomonas aeruginosa	USDA-ARS-USMARC-41639	NCBI Prokaryotic Genome Annotation Pipeline (PGAP)	6364583	70	1
GCF_024397355.1	ASM2439735v1	Pseudomonas aeruginosa	D-2	NCBI Prokaryotic Genome Annotation Pipeline (PGAP)	6364446	70	1
GCF_900637045.1	46837_C02	Pseudomonas aeruginosa	NCTC10728	NCBI Prokaryotic Genome Annotation Pipeline (PGAP)	6363395	70	1
GCF_027570615.1	ASM2757061v1	Pseudomonas aeruginosa	PALA15	NCBI Prokaryotic Genome Annotation Pipeline (PGAP)	6360180	69	1
GCF_036232495.1	ASM3623249v1	Pseudomonas aeruginosa	F059	NCBI Prokaryotic Genome Annotation Pipeline (PGAP)	6355885	70	1
GCF_036237075.1	ASM3623707v1	Pseudomonas aeruginosa	20	NCBI Prokaryotic Genome Annotation Pipeline (PGAP)	6355870	70	1
GCF_023380065.1	ASM2338006v1	Pseudomonas aeruginosa	D5	NCBI Prokaryotic Genome Annotation Pipeline (PGAP)	6355621	70	1
GCF_024300845.1	ASM2430084v1	Pseudomonas aeruginosa	R20-14	NCBI Prokaryotic Genome Annotation Pipeline (PGAP)	6403588	70	1
GCF_022569895.1	ASM2256989v1	Pseudomonas aeruginosa	H17	NCBI Prokaryotic Genome Annotation Pipeline (PGAP)	6349913	70	1
GCF_036232245.1	ASM3623224v1	Pseudomonas aeruginosa	F070	NCBI Prokaryotic Genome Annotation Pipeline (PGAP)	6349770	70	1
GCF_022453825.1	ASM2245382v1	Pseudomonas aeruginosa	LS.2c	NCBI Prokaryotic Genome Annotation Pipeline (PGAP)	6349540	70	2
GCF_001542795.2	ASM154279v2	Pseudomonas aeruginosa	X78812	NCBI Prokaryotic Genome Annotation Pipeline (PGAP)	6348761	70	1
GCF_019434095.1	ASM1943409v1	Pseudomonas aeruginosa	UNC_PaerCF17	NCBI Prokaryotic Genome Annotation Pipeline (PGAP)	6347079	69	1
GCF_021166375.2	ASM2116637v2	Pseudomonas aeruginosa	UNC_PaerCF13	NCBI Prokaryotic Genome Annotation Pipeline (PGAP)	6346542	68	1
GCF_030388285.1	ASM3038828v1	Pseudomonas aeruginosa	LG2-2	NCBI Prokaryotic Genome Annotation Pipeline (PGAP)	6343532	70	1
GCF_032941915.1	ASM3294191v1	Pseudomonas aeruginosa	A6-17	NCBI Prokaryotic Genome Annotation Pipeline (PGAP)	6338611	71	2
GCF_030121855.1	ASM3012185v1	Pseudomonas aeruginosa	NY5506	NCBI Prokaryotic Genome Annotation Pipeline (PGAP)	6755261	74	1
GCF_027570975.1	ASM2757097v1	Pseudomonas aeruginosa	PALA56	NCBI Prokaryotic Genome Annotation Pipeline (PGAP)	6338470	70	1
GCF_009905195.1	ASM990519v1	Pseudomonas aeruginosa	INP-43	NCBI Prokaryotic Genome Annotation Pipeline (PGAP)	6335031	70	1
GCF_023571485.1	ASM2357148v1	Pseudomonas aeruginosa	UNC_PaerCF25	NCBI Prokaryotic Genome Annotation Pipeline (PGAP)	6335028	68	1
GCF_002442855.1	ASM244285v1	Pseudomonas aeruginosa	PA_150577	NCBI Prokaryotic Genome Annotation Pipeline (PGAP)	6334472	70	1
GCF_001516305.2	ASM151630v2	Pseudomonas aeruginosa	H5708	NCBI Prokaryotic Genome Annotation Pipeline (PGAP)	6334378	69	1
GCF_022569855.1	ASM2256985v1	Pseudomonas aeruginosa	H20	NCBI Prokaryotic Genome Annotation Pipeline (PGAP)	6333791	70	1
GCF_027570535.1	ASM2757053v1	Pseudomonas aeruginosa	PALA11	NCBI Prokaryotic Genome Annotation Pipeline (PGAP)	6330533	70	1
GCF_021513615.1	ASM2151361v1	Pseudomonas aeruginosa	E02	NCBI Prokaryotic Genome Annotation Pipeline (PGAP)	6330120	70	1
GCF_019378915.1	ASM1937891v1	Pseudomonas aeruginosa	S-1	NCBI Prokaryotic Genome Annotation Pipeline (PGAP)	6330096	70	1
GCF_024507915.1	ASM2450791v1	Pseudomonas aeruginosa	NWRC-1223	NCBI Prokaryotic Genome Annotation Pipeline (PGAP)	6325586	70	1
GCF_015697605.1	ASM1569760v1	Pseudomonas aeruginosa	C-I-1	NCBI Prokaryotic Genome Annotation Pipeline (PGAP)	6325392	70	1
GCF_021166315.2	ASM2116631v2	Pseudomonas aeruginosa	UNC_PaerCF35	NCBI Prokaryotic Genome Annotation Pipeline (PGAP)	6323951	70	1
GCF_001516005.1	ASM151600v1	Pseudomonas aeruginosa	T52373	NCBI Prokaryotic Genome Annotation Pipeline (PGAP)	6322459	70	1
GCF_022453765.1	ASM2245376v1	Pseudomonas aeruginosa	HU20	NCBI Prokaryotic Genome Annotation Pipeline (PGAP)	6321272	69	1
GCF_021513595.1	ASM2151359v1	Pseudomonas aeruginosa	E03	NCBI Prokaryotic Genome Annotation Pipeline (PGAP)	6315897	70	1
GCF_021513635.1	ASM2151363v1	Pseudomonas aeruginosa	E01	NCBI Prokaryotic Genome Annotation Pipeline (PGAP)	6315896	70	1
GCF_033395015.1	ASM3339501v1	Pseudomonas aeruginosa	FELIX_MS463	NCBI Prokaryotic Genome Annotation Pipeline (PGAP)	6310317	70	1
GCF_027571035.1	ASM2757103v1	Pseudomonas aeruginosa	PALA43	NCBI Prokaryotic Genome Annotation Pipeline (PGAP)	6305107	70	1
GCF_003288335.1	ASM328833v1	Pseudomonas aeruginosa	AR_460	NCBI Prokaryotic Genome Annotation Pipeline (PGAP)	6303875	67	1
GCF_036233715.1	ASM3623371v1	Pseudomonas aeruginosa	F006	NCBI Prokaryotic Genome Annotation Pipeline (PGAP)	6300760	70	4
GCF_019434135.1	ASM1943413v1	Pseudomonas aeruginosa	UNC_PaerCF12	NCBI Prokaryotic Genome Annotation Pipeline (PGAP)	6300755	69	4
GCF_009867055.1	ASM986705v1	Pseudomonas aeruginosa	YB01	NCBI Prokaryotic Genome Annotation Pipeline (PGAP)	6299465	70	1
GCF_013343455.1	ASM1334345v1	Pseudomonas aeruginosa	DVT417	NCBI Prokaryotic Genome Annotation Pipeline (PGAP)	6298009	68	1
GCF_027570915.1	ASM2757091v1	Pseudomonas aeruginosa	PALA53	NCBI Prokaryotic Genome Annotation Pipeline (PGAP)	6292498	70	1
GCF_027570775.1	ASM2757077v1	Pseudomonas aeruginosa	PALA25	NCBI Prokaryotic Genome Annotation Pipeline (PGAP)	6289320	70	1
GCF_900149285.1	PcyII-10	Pseudomonas aeruginosa	PcyII-10	NCBI Prokaryotic Genome Annotation Pipeline (PGAP)	6288645	70	1
GCF_012935295.1	ASM1293529v1	Pseudomonas aeruginosa	AA2	NCBI Prokaryotic Genome Annotation Pipeline (PGAP)	6288195	70	1
GCF_011045375.1	ASM1104537v1	Pseudomonas aeruginosa	MS14403	NCBI Prokaryotic Genome Annotation Pipeline (PGAP)	6332311	70	1
GCF_036236995.1	ASM3623699v1	Pseudomonas aeruginosa	199	NCBI Prokaryotic Genome Annotation Pipeline (PGAP)	6278469	70	1
GCF_022870545.1	ASM2287054v1	Pseudomonas aeruginosa	AA43	NCBI Prokaryotic Genome Annotation Pipeline (PGAP)	6277301	69	1
GCF_024126335.1	ASM2412633v1	Pseudomonas aeruginosa	PAO1-L	NCBI Prokaryotic Genome Annotation Pipeline (PGAP)	6276485	70	1
GCF_900070375.1	PAO1OR	Pseudomonas aeruginosa	PAO1_Orsay	NCBI Prokaryotic Genome Annotation Pipeline (PGAP)	6276469	70	1
GCF_001729505.1	ASM172950v1	Pseudomonas aeruginosa	ATCC 15692	NCBI Prokaryotic Genome Annotation Pipeline (PGAP)	6276434	70	1
GCF_025021565.1	ASM2502156v1	Pseudomonas aeruginosa	PAO1-UW	NCBI Prokaryotic Genome Annotation Pipeline (PGAP)	6275471	70	1
GCF_016107485.1	ASM1610748v1	Pseudomonas aeruginosa	MPAO1	NCBI Prokaryotic Genome Annotation Pipeline (PGAP)	6275467	70	1
GCF_025985465.1	ASM2598546v1	Pseudomonas aeruginosa	Paer4	NCBI Prokaryotic Genome Annotation Pipeline (PGAP)	6275467	70	1
GCF_033392255.1	ASM3339225v1	Pseudomonas aeruginosa	PAO1F	NCBI Prokaryotic Genome Annotation Pipeline (PGAP)	6275358	70	1
GCF_021460035.1	ASM2146003v1	Pseudomonas aeruginosa	MIN-155	NCBI Prokaryotic Genome Annotation Pipeline (PGAP)	6275172	70	1
GCF_013305765.1	ASM1330576v1	Pseudomonas aeruginosa	LIUYANG-E	NCBI Prokaryotic Genome Annotation Pipeline (PGAP)	6275136	70	1
GCF_013305845.1	ASM1330584v1	Pseudomonas aeruginosa	LIUYANG-A	NCBI Prokaryotic Genome Annotation Pipeline (PGAP)	6288998	70	1
GCF_033393195.1	ASM3339319v1	Pseudomonas aeruginosa	FELIX_MS457	NCBI Prokaryotic Genome Annotation Pipeline (PGAP)	6274395	70	1
GCF_026636135.1	ASM2663613v1	Pseudomonas aeruginosa	SMC4386	NCBI Prokaryotic Genome Annotation Pipeline (PGAP)	6273495	70	1
GCF_904866275.1	MINF_7A	Pseudomonas aeruginosa	MINF_7A	NCBI Prokaryotic Genome Annotation Pipeline (PGAP)	6270455	69	1
GCF_021513515.1	ASM2151351v1	Pseudomonas aeruginosa	R07	NCBI Prokaryotic Genome Annotation Pipeline (PGAP)	6270419	70	1
GCF_033394235.1	ASM3339423v1	Pseudomonas aeruginosa	FELIX_MS461	NCBI Prokaryotic Genome Annotation Pipeline (PGAP)	6270416	70	1
GCF_021513415.1	ASM2151341v1	Pseudomonas aeruginosa	R02	NCBI Prokaryotic Genome Annotation Pipeline (PGAP)	6270238	70	1
GCF_021513575.1	ASM2151357v1	Pseudomonas aeruginosa	R01	NCBI Prokaryotic Genome Annotation Pipeline (PGAP)	6270234	70	1
GCF_021513435.1	ASM2151343v1	Pseudomonas aeruginosa	R11	NCBI Prokaryotic Genome Annotation Pipeline (PGAP)	6270090	70	1
GCF_021513455.1	ASM2151345v1	Pseudomonas aeruginosa	R04	NCBI Prokaryotic Genome Annotation Pipeline (PGAP)	6269926	70	1
GCF_021513375.1	ASM2151337v1	Pseudomonas aeruginosa	R06	NCBI Prokaryotic Genome Annotation Pipeline (PGAP)	6269726	70	1
GCF_021513475.1	ASM2151347v1	Pseudomonas aeruginosa	R03	NCBI Prokaryotic Genome Annotation Pipeline (PGAP)	6269046	70	1
GCF_021513535.1	ASM2151353v1	Pseudomonas aeruginosa	R09	NCBI Prokaryotic Genome Annotation Pipeline (PGAP)	6268813	70	1
GCF_021513555.1	ASM2151355v1	Pseudomonas aeruginosa	R08	NCBI Prokaryotic Genome Annotation Pipeline (PGAP)	6268635	70	1
GCF_021513495.1	ASM2151349v1	Pseudomonas aeruginosa	R10	NCBI Prokaryotic Genome Annotation Pipeline (PGAP)	6267105	70	1
GCF_013305815.1	ASM1330581v1	Pseudomonas aeruginosa	LIUYANG-C	NCBI Prokaryotic Genome Annotation Pipeline (PGAP)	6266737	70	1
GCF_025244965.1	ASM2524496v1	Pseudomonas aeruginosa	PLL01	NCBI Prokaryotic Genome Annotation Pipeline (PGAP)	6265529	71	1
GCF_025021745.1	ASM2502174v1	Pseudomonas aeruginosa	PAO1-Holloway	NCBI Prokaryotic Genome Annotation Pipeline (PGAP)	6264447	70	1
GCF_030444675.1	ASM3044467v1	Pseudomonas aeruginosa	LG03	NCBI Prokaryotic Genome Annotation Pipeline (PGAP)	6264426	70	1
GCF_025452135.1	ASM2545213v1	Pseudomonas aeruginosa	PA-AUTBAM	NCBI Prokaryotic Genome Annotation Pipeline (PGAP)	6264404	70	1
GCF_030444635.1	ASM3044463v1	Pseudomonas aeruginosa	TNP004	NCBI Prokaryotic Genome Annotation Pipeline (PGAP)	6264388	70	1
GCF_006364735.1	ASM636473v1	Pseudomonas aeruginosa	FDAARGOS_767	NCBI Prokaryotic Genome Annotation Pipeline (PGAP)	6263676	70	1
GCF_022870025.1	ASM2287002v1	Pseudomonas aeruginosa	PartH-Paeruginosa-RM8376	NCBI Prokaryotic Genome Annotation Pipeline (PGAP)	6263669	70	1
GCF_027570495.1	ASM2757049v1	Pseudomonas aeruginosa	PALA6	NCBI Prokaryotic Genome Annotation Pipeline (PGAP)	6262103	71	1
GCF_025263585.1	ASM2526358v1	Pseudomonas aeruginosa	PA0200	NCBI Prokaryotic Genome Annotation Pipeline (PGAP)	6260102	70	1
GCF_022699485.1	ASM2269948v1	Pseudomonas aeruginosa	ATCC BAA-2114	NCBI Prokaryotic Genome Annotation Pipeline (PGAP)	6259099	70	1
GCF_003957825.1	ASM395782v1	Pseudomonas aeruginosa	GIMC5015:PAKB6	NCBI Prokaryotic Genome Annotation Pipeline (PGAP)	6258491	70	1
GCF_024760445.1	ASM2476044v1	Pseudomonas aeruginosa	PLL01	NCBI Prokaryotic Genome Annotation Pipeline (PGAP)	6258289	70	1
GCF_021513395.1	ASM2151339v1	Pseudomonas aeruginosa	R05	NCBI Prokaryotic Genome Annotation Pipeline (PGAP)	6255746	70	1
GCF_025263705.1	ASM2526370v1	Pseudomonas aeruginosa	PA01135	NCBI Prokaryotic Genome Annotation Pipeline (PGAP)	6251522	70	1
GCF_036233155.1	ASM3623315v1	Pseudomonas aeruginosa	F034	NCBI Prokaryotic Genome Annotation Pipeline (PGAP)	6249695	70	1
GCF_025263605.1	ASM2526360v1	Pseudomonas aeruginosa	PA0386	NCBI Prokaryotic Genome Annotation Pipeline (PGAP)	6245940	70	1
GCF_004014755.1	ASM401475v2	Pseudomonas aeruginosa	PA0750	NCBI Prokaryotic Genome Annotation Pipeline (PGAP)	6241875	70	1
GCF_027571215.1	ASM2757121v1	Pseudomonas aeruginosa	PALA52	NCBI Prokaryotic Genome Annotation Pipeline (PGAP)	6236756	70	5
GCF_013343555.1	ASM1334355v1	Pseudomonas aeruginosa	DVT410	NCBI Prokaryotic Genome Annotation Pipeline (PGAP)	6229931	70	1
GCF_014930935.1	ASM1493093v1	Pseudomonas aeruginosa	KC-Tt-1	NCBI Prokaryotic Genome Annotation Pipeline (PGAP)	6229397	69	2
GCF_024126355.1	ASM2412635v1	Pseudomonas aeruginosa	PAO1-N	NCBI Prokaryotic Genome Annotation Pipeline (PGAP)	6217942	70	1
GCF_022213165.2	ASM2221316v2	Pseudomonas aeruginosa	L1a	NCBI Prokaryotic Genome Annotation Pipeline (PGAP)	6216913	70	1
GCF_001900265.1	ASM190026v1	Pseudomonas aeruginosa	NHmuc	NCBI Prokaryotic Genome Annotation Pipeline (PGAP)	6213276	70	1
GCF_001900225.1	ASM190022v1	Pseudomonas aeruginosa	SCVJan	NCBI Prokaryotic Genome Annotation Pipeline (PGAP)	6213029	70	1
GCF_001900195.1	ASM190019v1	Pseudomonas aeruginosa	SCVFeb	NCBI Prokaryotic Genome Annotation Pipeline (PGAP)	6213026	70	1
GCF_030444495.1	ASM3044449v1	Pseudomonas aeruginosa	CW41	NCBI Prokaryotic Genome Annotation Pipeline (PGAP)	6210214	69	1
GCF_027570415.1	ASM2757041v1	Pseudomonas aeruginosa	PALA2	NCBI Prokaryotic Genome Annotation Pipeline (PGAP)	6203666	69	1
GCF_008245185.1	ASM824518v1	Pseudomonas aeruginosa	HOU1	NCBI Prokaryotic Genome Annotation Pipeline (PGAP)	6290442	69	1
GCF_019434155.1	ASM1943415v1	Pseudomonas aeruginosa	UNC_PaerCF14	NCBI Prokaryotic Genome Annotation Pipeline (PGAP)	6110239	68	1
GCF_025398835.1	ASM2539883v1	Pseudomonas aeruginosa	NY4593	NCBI Prokaryotic Genome Annotation Pipeline (PGAP)	6074358	67	1
GCF_013343415.1	ASM1334341v1	Pseudomonas aeruginosa	DVT421	NCBI Prokaryotic Genome Annotation Pipeline (PGAP)	6065263	67	1
GCF_013343435.1	ASM1334343v1	Pseudomonas aeruginosa	DVT419	NCBI Prokaryotic Genome Annotation Pipeline (PGAP)	6052044	70	1
GCF_024089395.1	ASM2408939v1	Pseudomonas aeruginosa	PAO1_Mat-X-1	NCBI Prokaryotic Genome Annotation Pipeline (PGAP)	6014899	68	1
GCF_024089375.1	ASM2408937v1	Pseudomonas aeruginosa	PAO1_Kat-X-2	NCBI Prokaryotic Genome Annotation Pipeline (PGAP)	5915863	68	1
GCF_030444595.1	ASM3044459v1	Pseudomonas aeruginosa	PAO1	NCBI Prokaryotic Genome Annotation Pipeline (PGAP)	6264393	70	1
GCF_030444655.1	ASM3044465v1	Pseudomonas aeruginosa	PAO1	NCBI Prokaryotic Genome Annotation Pipeline (PGAP)	6264189	70	1
GCF_013001005.1	ASM1300100v1	Pseudomonas aeruginosa	PAO1	NCBI Prokaryotic Genome Annotation Pipeline (PGAP)	6217899	70	1
GCF_030264075.1	ASM3026407v1	Pseudomonas aeruginosa	MA3	NCBI Prokaryotic Genome Annotation Pipeline (PGAP)	6541163	71	2
GCF_000014625.1	ASM1462v1	Pseudomonas aeruginosa	UCBPP-PA14	NCBI Prokaryotic Genome Annotation Pipeline (PGAP)	6537648	71	2
GCF_902172305.2	Pseudomonas_aeruginosa_PAKAF	Pseudomonas aeruginosa	PAK	NCBI Prokaryotic Genome Annotation Pipeline (PGAP)	6395872	70	1
GCF_033108345.1	ASM3310834v1	Pseudomonas aeruginosa	PA103	NCBI Prokaryotic Genome Annotation Pipeline (PGAP)	6791581	70	2
GCF_025079255.1	ASM2507925v1	Pseudomonas aeruginosa	TBCF10839	NCBI Prokaryotic Genome Annotation Pipeline (PGAP)	6885256	71	1
GCF_020978345.1	ASM2097834v1	Pseudomonas aeruginosa	SG17M	NCBI Prokaryotic Genome Annotation Pipeline (PGAP)	6878321	70	1
GCF_000026645.1	ASM2664v1	Pseudomonas aeruginosa	LESB58	NCBI Prokaryotic Genome Annotation Pipeline (PGAP)	6601757	69	1
GCF_000496605.2	ASM49660v2	Pseudomonas aeruginosa	PA1	NCBI Prokaryotic Genome Annotation Pipeline (PGAP)	6498072	70	1
GCF_000226155.1	ASM22615v1	Pseudomonas aeruginosa	M18	NCBI Prokaryotic Genome Annotation Pipeline (PGAP)	6327754	70	1
GCF_000496455.2	ASM49645v2	Pseudomonas aeruginosa	DH01	NCBI Prokaryotic Genome Annotation Pipeline (PGAP)	7055752	69	1
GCF_900185255.1	NN2	Pseudomonas aeruginosa	early isolate NN2 (clone C)	NCBI Prokaryotic Genome Annotation Pipeline (PGAP)	6902967	70	1
GCF_022810825.1	ASM2281082v1	Pseudomonas aeruginosa	CI27	NCBI Prokaryotic Genome Annotation Pipeline (PGAP)	6878170	72	2
GCF_000284555.1	ASM28455v1	Pseudomonas aeruginosa	NCGM2.S1	NCBI Prokaryotic Genome Annotation Pipeline (PGAP)	6764661	69	2
GCF_000223945.1	ASM22394v2	Pseudomonas aeruginosa	19BR	NCBI Prokaryotic Genome Annotation Pipeline (PGAP)	6742964	70	1
GCF_000510305.1	ASM51030v1	Pseudomonas aeruginosa	SCV20265	NCBI Prokaryotic Genome Annotation Pipeline (PGAP)	6725183	71	1
GCF_000223965.1	ASM22396v2	Pseudomonas aeruginosa	213BR	NCBI Prokaryotic Genome Annotation Pipeline (PGAP)	6719211	70	1
GCF_000017205.1	ASM1720v1	Pseudomonas paraeruginosa	PA7	NCBI Prokaryotic Genome Annotation Pipeline (PGAP)	6588339	75	3
GCF_000504045.1	ASM50404v1	Pseudomonas aeruginosa	MTB-1	NCBI Prokaryotic Genome Annotation Pipeline (PGAP)	6580038	69	2
GCF_000508765.1	ASM50876v1	Pseudomonas aeruginosa	LES431	NCBI Prokaryotic Genome Annotation Pipeline (PGAP)	6550070	68	1
GCF_000168335.1	ASM16833v1	Pseudomonas aeruginosa	PACS2	NCBI Prokaryotic Genome Annotation Pipeline (PGAP)	6492423	70	1
GCF_000524595.1	ASM52459v1	Pseudomonas aeruginosa	YL84	NCBI Prokaryotic Genome Annotation Pipeline (PGAP)	6433441	69	1
GCF_000359505.1	ASM35950v1	Pseudomonas aeruginosa	B136-33	NCBI Prokaryotic Genome Annotation Pipeline (PGAP)	6421010	70	2
GCF_000271365.1	ASM27136v1	Pseudomonas aeruginosa	DK2	NCBI Prokaryotic Genome Annotation Pipeline (PGAP)	6402658	71	1
GCF_000414035.1	ASM41403v1	Pseudomonas aeruginosa	RP73	NCBI Prokaryotic Genome Annotation Pipeline (PGAP)	6342034	70	1
GCF_000496645.1	ASM49664v1	Pseudomonas aeruginosa	PA1R	NCBI Prokaryotic Genome Annotation Pipeline (PGAP)	6309305	67	1
GCF_000271985.2	ASM27198v2	Pseudomonas aeruginosa	SJTD-1	NCBI Prokaryotic Genome Annotation Pipeline (PGAP)	6243825	70	1
GCF_900069025.1	ASM90006902v1	Pseudomonas aeruginosa	DK1 substr. NH57388A	NCBI Prokaryotic Genome Annotation Pipeline (PGAP)	6212531	70	1
GCF_003025345.2	ASM302534v2	Pseudomonas paraeruginosa	Cr1	NCBI Prokaryotic Genome Annotation Pipeline (PGAP)	6164858	74	3
GCF_002968755.1	ASM296875v1	Pseudomonas paraeruginosa	AR_0356	NCBI Prokaryotic Genome Annotation Pipeline (PGAP)	7247865	79	3
GCF_003073695.1	ASM307369v1	Pseudomonas paraeruginosa	AR441	NCBI Prokaryotic Genome Annotation Pipeline (PGAP)	7245771	79	3
