# Supplementary material for: Functional and Pangenomic Exploration of Roc Two‐Component Regulatory Systems Identifies Novel Players Across Pseudomonas Species
Source: Mol Microbiol. 2025 Mar 14;123(5):439–53. doi: 10.1111/mmi.15357 (PMC12051241; doi:10.1111/mmi.15357)
Supplement: Supplementary file 2 — Data S2. [file MMI-123-439-s001.zip › mmi15357-sup-0002-DataS2_rev/mmi15357-sup-0004-TableS5.xlsx]

## Sheet: Feuil1
Table S5: Genome-wide repertoire of Pseudomonas aeruginosa and Pseudomonas paraeruginosa response regulators
						Pseudomonas_aeruginosa_PAO1_107_gff3	GCF_000014625_1_ASM1462v1_genomic_gff3	GCF_000017205_1_ASM1720v1_genomic_gff3	GCF_000026645_1_ASM2664v1_genomic_gff3	GCF_000168335_1_ASM16833v1_genomic_gff3	GCF_000223945_1_ASM22394v2_genomic_gff3	GCF_000223965_1_ASM22396v2_genomic_gff3	GCF_000226155_1_ASM22615v1_genomic_gff3	GCF_000271365_1_ASM27136v1_genomic_gff3	GCF_000271985_2_ASM27198v2_genomic_gff3	GCF_000284555_1_ASM28455v1_genomic_gff3	GCF_000359505_1_ASM35950v1_genomic_gff3	GCF_000414035_1_ASM41403v1_genomic_gff3	GCF_000496455_2_ASM49645v2_genomic_gff3	GCF_000496605_2_ASM49660v2_genomic_gff3	GCF_000496645_1_ASM49664v1_genomic_gff3	GCF_000504045_1_ASM50404v1_genomic_gff3	GCF_000508765_1_ASM50876v1_genomic_gff3	GCF_000510305_1_ASM51030v1_genomic_gff3	GCF_000524595_1_ASM52459v1_genomic_gff3	GCF_000763245_3_ASM76324v3_genomic_gff3	GCF_000816985_1_ASM81698v1_genomic_gff3	GCF_000829255_1_ASM82925v1_genomic_gff3	GCF_000829275_1_ASM82927v1_genomic_gff3	GCF_000829885_1_ASM82988v1_genomic_gff3	GCF_000981825_1_ASM98182v1_genomic_gff3	GCF_001045685_1_ASM104568v1_genomic_gff3	GCF_001077475_1_ASM107747v1_genomic_gff3	GCF_001293085_1_ASM129308v1_genomic_gff3	GCF_001447845_1_ASM144784v1_genomic_gff3	GCF_001457615_1_NCTC10332_genomic_gff3	GCF_001482325_1_ASM148232v1_genomic_gff3	GCF_001515845_2_ASM151584v2_genomic_gff3	GCF_001515915_2_ASM151591v2_genomic_gff3	GCF_001516005_1_ASM151600v1_genomic_gff3	GCF_001516105_1_ASM151610v1_genomic_gff3	GCF_001516165_2_ASM151616v2_genomic_gff3	GCF_001516185_2_ASM151618v2_genomic_gff3	GCF_001516205_2_ASM151620v2_genomic_gff3	GCF_001516225_2_ASM151622v2_genomic_gff3	GCF_001516245_2_ASM151624v2_genomic_gff3	GCF_001516265_1_ASM151626v1_genomic_gff3	GCF_001516305_2_ASM151630v2_genomic_gff3	GCF_001516325_2_ASM151632v2_genomic_gff3
Annot		Status	No. isolates	No. sequences	Avg sequences per isolate
A9P90_RS29505	Response_reg GGDEF	Cloud	48	48	1.0
A9P90_RS30150	Response_reg	Cloud	49	49	1.0
A9P90_RS30735	Response_reg	Cloud	47	47	1.0
A9P90_RS30995	Response_reg	Cloud	46	46	1.0
ATC05_RS15850	Response_reg GerE	Cloud	2	2	1.0																														ATC05_03144
ATC05_RS15915	Response_reg GerE	Cloud	2	2	1.0																														ATC05_03158
ATC05_RS15925	Response_reg EAL	Cloud	2	2	1.0																														ATC05_03160
AXW93_RS11940	Response_reg GerE PAS_4	Cloud	1	1	1.0
B7W87_RS24470	Response_reg GerE	Cloud	1	1	1.0
BBX44_RS01450	Response_reg GerE	Cloud	1	1	1.0
BG483_RS32575	Response_reg	Cloud	2	2	1.0
BG483_RS32715	Response_reg	Cloud	2	2	1.0
BG483_RS33145	Response_reg	Cloud	2	2	1.0
BG483_RS33485	Response_reg GGDEF	Cloud	2	2	1.0
CD799_RS26995	CheW Response_reg	Cloud	2	2	1.0
CD799_RS33395	Response_reg GerE	Cloud	1	1	1.0
CEK59_RS11185	Response_reg Trans_reg_C	Cloud	6	6	1.0
CSC28_RS36340	Response_reg Hpt	Cloud	1	1	1.0
CSC33_RS06175	Response_reg Sigma54_activat HTH_8	Cloud	6	6	1.0
DZ894_RS25570	Response_reg GerE	Cloud	3	3	1.0
DZ894_RS25580	Response_reg EAL	Cloud	8	8	1.0
E613_RS07055	Response_reg CheB_methylest	Cloud	6	6	1.0
EBO27_RS25625	Response_reg	Cloud	2	2	1.0
EGV93_RS10405	Response_reg Trans_reg_C	Cloud	8	8	1.0
EJN50_RS09040	Response_reg Trans_reg_C	Cloud	25	25	1.0												G655_04775
EJN62_RS16020	Response_reg Trans_reg_C	Cloud	64	64	1.0														DPADHS01_03230
GEV42_RS12955	Response_reg DUF3369 GGDEF EAL	Cloud	4	4	1.0
GJV02_RS14005	Response_reg Trans_reg_C	Cloud	3	3	1.0
HPT09_RS09775	Response_reg GerE	Cloud	1	1	1.0
HUF09_RS29105	Response_reg	Cloud	5	5	1.0
HV99_RS28650	Response_reg GerE	Cloud	1	1	1.0																																				HV99_05707
HW01_RS16330	Response_reg Trans_reg_C	Cloud	27	27	1.0																																		HW01_03171
HW09_RS33220	Response_reg Trans_reg_C	Cloud	15	15	1.0																																										HW09_06712
I9X29_RS19585	Response_reg Trans_reg_C	Cloud	2	2	1.0
I9X29_RS21855	Response_reg GerE	Cloud	4	4	1.0
I9X29_RS22075	Response_reg	Cloud	4	4	1.0
I9X29_RS22090	Response_reg GerE	Cloud	5	5	1.0
IHMA87_02778	Response_reg GerE	Cloud	6	6	1.0
IHMA87_06096	Response_reg GerE	Cloud	6	6	1.0
K8B71_RS28490	Response_reg Sigma54_activat	Cloud	1	1	1.0
K8B71_RS28915	Response_reg GerE	Cloud	1	1	1.0
LSP16_RS00280	Response_reg Trans_reg_C	Cloud	1	1	1.0
LSP18_RS10355	Response_reg Trans_reg_C	Cloud	1	1	1.0
LVE67_RS29035	Response_reg Trans_reg_C	Cloud	1	1	1.0
M1V28_RS31775	Response_reg GGDEF	Cloud	1	1	1.0
M1V28_RS32295	Response_reg	Cloud	1	1	1.0
M1V28_RS32625	Response_reg	Cloud	1	1	1.0
M1V28_RS32855	Response_reg	Cloud	1	1	1.0
MKK05_RS22430	Response_reg GerE	Cloud	3	3	1.0
N4Q74_RS24110	Response_reg	Cloud	1	1	1.0
N8A97_RS13270	Response_reg Sigma54_activat HTH_8	Cloud	1	1	1.0
N8A97_RS25735	Response_reg Trans_reg_C	Cloud	1	1	1.0
N8A97_05330	Response_reg Trans_reg_C	Cloud	1	1	1.0
NDR95_RS08460	Response_reg	Cloud	1	1	1.0
RcsB	Response_reg GerE	Cloud	9	9	1.0		PA14_04873
PvrR	Response_reg EAL	Cloud	9	9	1.0		PA14_04875
PA1S_RS25940	Response_reg Trans_reg_C	Cloud	1	1	1.0															PA1S_05176
PA34_RS05235	Response_reg	Cloud	2	2	1.0
PA34_RS11185	Response_reg Trans_reg_C	Cloud	3	3	1.0
CusR	Response_reg Trans_reg_C	Shell	153	153	1.0									PADK2_02370										SCV20265_02283						EG09_01316	YQ19_02672							HW02_02291	HW01_02430				HV97_03263	HV96_02507	HV95_03064		HW09_00348
PA5486_RS19580	Response_reg Trans_reg_C	Cloud	98	98	1.0														DPADHS01_03793									NCGM1984_03395	NCGM1900_04650
PA5486_RS31100	Response_reg Trans_reg_C	Shell	283	283	1.0			PSPA7_05398		A0K_05251			PAM18_05098										T223_05346	SCV20265_05485			F22031_01618			EG09_04656	YQ19_06370		ADJ52_00314					HW02_05671	HW01_05522		HV99_00781				HV95_05650	HW10_05232	HW09_03497
PAC13_RS16130	Response_reg GerE	Cloud	2	2	1.0
PALA11_RS25275	Response_reg	Cloud	1	1	1.0
PALA8_RS14145	Response_reg GerE	Cloud	1	1	1.0
PALA8_RS14310	Response_reg GerE	Cloud	1	1	1.0
PANN_RS11545	Response_reg Trans_reg_C	Cloud	13	13	1.0
PCP15_RS32480	Response_reg Trans_reg_C	Cloud	2	2	1.0
PCP46_RS00445	Response_reg	Cloud	1	1	1.0
PCP79_RS03070	Response_reg Trans_reg_C	Cloud	5	5	1.0
PA0034	Response_reg GerE	Core	801	801	1.0	PAO1_00034	PA14_00035	PSPA7_00036	PLES_00035	A0K_00035	IAI_00040	IAK_00040	PAM18_00035	PADK2_00035	A214_00909	NCGM2_00035	G655_00035	M062_00035	DPADHS01_00035	PA1S_00035	PA1R_03609	U769_00035	T223_00035	SCV20265_00035	AI22_00737	JG10_00040	F22031_02365	NCGM1984_00035	NCGM1900_00035	EG09_03450	YQ19_00035	PA50071_00035	ADJ52_05369	AOD73_00035	ATC05_02015	AT700_00035	AU380_01380	HW02_00040	HW01_00043	HW00_02314	HV99_01521	HV98_00035	HV97_00035	HV96_00035	HV95_00035	HW10_00035	HW09_04377	HW07_00035	HW06_00035
PA0173	Response_reg CheB_methylest	Core	799	799	1.0	PAO1_00173	PA14_00179	PSPA7_00256	PLES_00177	A0K_00175	IAI_00181	IAK_00182	PAM18_00176	PADK2_00177	A214_00768	NCGM2_00182	G655_00177	M062_00179	DPADHS01_00178	PA1S_00187	PA1R_03761	U769_00183	T223_00177	SCV20265_00180	AI22_00590	JG10_00181	F22031_02512	NCGM1984_00182	NCGM1900_00182	EG09_03616	YQ19_00200	PA50071_00181	ADJ52_05228	AOD73_00188	ATC05_01874	AT700_00180	AU380_01525	HW02_00184	HW01_00188	HW00_02456	HV99_01662	HV98_00177	HV97_00236	HV96_00183	HV95_00176	HW10_00184	HW09_04537	HW07_00178	HW06_00184
PA0179	Response_reg	Core	802	802	1.0	PAO1_00179	PA14_00185	PSPA7_00262	PLES_00183	A0K_00181	IAI_00187	IAK_00188	PAM18_00182	PADK2_00183	A214_00762	NCGM2_00188	G655_00183	M062_00185	DPADHS01_00184	PA1S_00193	PA1R_03767	U769_00189	T223_00183	SCV20265_00186	AI22_00584	JG10_00187	F22031_02518	NCGM1984_00188	NCGM1900_00188	EG09_03622	YQ19_00206	PA50071_00187	ADJ52_05222	AOD73_00194	ATC05_01868	AT700_00186	AU380_01531	HW02_00190	HW01_00194	HW00_02462	HV99_01668	HV98_00183	HV97_00242	HV96_00189	HV95_00182	HW10_00190	HW09_04543	HW07_00184	HW06_00190
PA0267	Response_reg HDOD	Core	803	803	1.0	PAO1_00268	PA14_00287	PSPA7_00337	PLES_00265	A0K_00263	IAI_00269	IAK_00270	PAM18_00265	PADK2_00266	A214_00679	NCGM2_00349	G655_00268	M062_00266	DPADHS01_00266	PA1S_00272	PA1R_03846	U769_00275	T223_00265	SCV20265_00275	AI22_00502	JG10_00269	F22031_02605	NCGM1984_00272	NCGM1900_00272	EG09_03767	YQ19_00345	PA50071_00267	ADJ52_05140	AOD73_00273	ATC05_01785	AT700_00267	AU380_01618	HW02_00281	HW01_00285	HW00_02551	HV99_01760	HV98_00267	HV97_00361	HV96_00272	HV95_00280	HW10_00280	HW09_04624	HW07_00293	HW06_00277
PilG	Response_reg	Core	804	804	1.0	PAO1_00410	PA14_00433	PSPA7_00500	PLES_00411	A0K_00409	IAI_00414	IAK_00415	PAM18_00411	PADK2_00412	A214_00533	NCGM2_05726	G655_00415	M062_00412	DPADHS01_00411	PA1S_00418	PA1R_03992	U769_00421	T223_00411	SCV20265_00421	AI22_00356	JG10_00414	F22031_02751	NCGM1984_00419	NCGM1900_00419	EG09_03913	YQ19_00507	PA50071_00413	ADJ52_04994	AOD73_00419	ATC05_01639	AT700_00413	AU380_01763	HW02_00427	HW01_00431	HW00_02697	HV99_01905	HV98_00412	HV97_00507	HV96_00417	HV95_00426	HW10_00426	HW09_04770	HW07_00439	HW06_00423
PilH	Response_reg	Core	804	804	1.0	PAO1_00411	PA14_00434	PSPA7_00501	PLES_00412	A0K_00410	IAI_00415	IAK_00416	PAM18_00412	PADK2_00413	A214_00532	NCGM2_05725	G655_00416	M062_00413	DPADHS01_00412	PA1S_00419	PA1R_03993	U769_00422	T223_00412	SCV20265_00422	AI22_00355	JG10_00415	F22031_02752	NCGM1984_00420	NCGM1900_00420	EG09_03914	YQ19_00508	PA50071_00414	ADJ52_04993	AOD73_00420	ATC05_01638	AT700_00414	AU380_01764	HW02_00428	HW01_00432	HW00_02698	HV99_01906	HV98_00413	HV97_00508	HV96_00418	HV95_00427	HW10_00427	HW09_04771	HW07_00440	HW06_00424
CreB	Response_reg Trans_reg_C	Core	802	802	1.0	PAO1_00466	PA14_00486	PSPA7_00554	PLES_00465	A0K_00463	IAI_00467	IAK_00468	PAM18_00465	PADK2_00465	A214_00479	NCGM2_05673	G655_00468	M062_00465	DPADHS01_00465	PA1S_00471	PA1R_04045	U769_00474	T223_00465	SCV20265_00475	AI22_00303	JG10_00467	F22031_02806	NCGM1984_00472	NCGM1900_00472	EG09_03967	YQ19_00561	PA50071_00467	ADJ52_04940	AOD73_00472	ATC05_01585	AT700_00467	AU380_01817	HW02_00481	HW01_00485	HW00_02750	HV99_01960	HV98_00466	HV97_00561	HV96_00471	HV95_00480	HW10_00480	HW09_04824	HW07_00493	HW06_00477
AgtR	Response_reg GerE	Core	803	803	1.0	PAO1_00604	PA14_00627	PSPA7_00727	PLES_00606	A0K_00608	IAI_00615	IAK_00616	PAM18_00606	PADK2_00606	A214_00339	NCGM2_05524	G655_00607	M062_00605	DPADHS01_00607	PA1S_00615	PA1R_04189	U769_00613	T223_00606	SCV20265_00617	AI22_00163	JG10_00614	F22031_02946	NCGM1984_00611	NCGM1900_00611	EG09_04111	YQ19_00705	PA50071_00609	ADJ52_04799	AOD73_00616	ATC05_01444	AT700_00609	AU380_01958	HW02_00623	HW01_00627	HW00_02894	HV99_02101	HV98_00610	HV97_00746	HV96_00615	HV95_00622	HW10_00621	HW09_04966	HW07_00635	HW06_00622
BfiR	Response_reg GerE	Core	799	799	1.0	PAO1_04214	PA14_00775	PSPA7_00874	PLES_00741	A0K_04969	IAI_04713	IAK_04687	PAM18_00751	PADK2_00739	A214_00205	NCGM2_05338	G655_00742	M062_04405	DPADHS01_00783	PA1S_00764	PA1R_02163	U769_00764	T223_00741	SCV20265_00750	AI22_00014	JG10_00765	F22031_03081	NCGM1984_00746	NCGM1900_00746	EG09_03128	YQ19_00840	PA50071_00744	ADJ52_04665	AOD73_00765	ATC05_01310	AT700_00744	AU380_02093	HW02_00757	HW01_00762	HW00_03026	HV99_02236	HV98_00759	HV97_00885	HV96_00752	HV95_00801	HW10_00756	HW09_05110	HW07_00772	HW06_00757
BfmR	Response_reg Trans_reg_C	Shell	525	525	1.0	PAO1_04119		PSPA7_00958	PLES_00899	A0K_04873	IAI_04617	IAK_04591	PAM18_00847	PADK2_00765	A214_00109			M062_04309	DPADHS01_00942	PA1S_00860	PA1R_02067		T223_00837	SCV20265_00846	AI22_05792	JG10_00861				EG09_03033	YQ19_01050	PA50071_00840	ADJ52_04570	AOD73_00861	ATC05_01214	AT700_00840	AU380_02243			HW00_03122	HV99_02331	HV98_00916		HV96_00848	HV95_00897	HW10_00851	HW09_05205
RocA3	Response_reg GerE	Core	804	804	1.0	PAO1_04098	PA14_00890	PSPA7_00981	PLES_00924	A0K_04848	IAI_04595	IAK_04569	PAM18_00869	PADK2_00787	A214_00087	NCGM2_05229	G655_00853	M062_04287	DPADHS01_00964	PA1S_00882	PA1R_02045	U769_00878	T223_00862	SCV20265_00868	AI22_05768	JG10_00883	F22031_03196	NCGM1984_00855	NCGM1900_00855	EG09_03008	YQ19_01077	PA50071_00862	ADJ52_04545	AOD73_00883	ATC05_01192	AT700_00862	AU380_02268	HW02_00931	HW01_00874	HW00_03144	HV99_02353	HV98_00941	HV97_01000	HV96_00870	HV95_00919	HW10_00873	HW09_05230	HW07_00883	HW06_00869
PA4032	Response_reg Trans_reg_C	Core	803	803	1.0	PAO1_04050	PA14_00938	PSPA7_01031	PLES_00972	A0K_04800	IAI_04547	IAK_04521	PAM18_00917	PADK2_00835	A214_00039	NCGM2_05181	G655_00901	M062_04239	DPADHS01_01012	PA1S_00930	PA1R_01997	U769_00926	T223_00910	SCV20265_00916	AI22_05720	JG10_00931	F22031_03244	NCGM1984_00903	NCGM1900_00903	EG09_02960	YQ19_01183	PA50071_00910	ADJ52_04497	AOD73_00931	ATC05_01144	AT700_00910	AU380_02316	HW02_00979	HW01_00922	HW00_03192	HV99_02401	HV98_00989	HV97_01049	HV96_00918	HV95_05369	HW10_00921	HW09_05342	HW07_00931	HW06_00969
RocA1	Response_reg GerE	Core	802	802	1.0	PAO1_03966	PA14_01022	PSPA7_01113	PLES_01056	A0K_04716	IAI_04409	IAK_04437	PAM18_01001	PADK2_00919	A214_05635	NCGM2_05097	G655_00985	M062_04155	DPADHS01_01170	PA1S_01014	PA1R_01913	U769_01010	T223_00994	SCV20265_01021	AI22_05636	JG10_01015	F22031_03349	NCGM1984_00987	NCGM1900_00987	EG09_02829	YQ19_01337	PA50071_00994	ADJ52_04413	AOD73_01015	ATC05_01053	AT700_00994	AU380_02400	HW02_01063	HW01_01006	HW00_03276	HV99_02485	HV98_01073	HV97_01133	HV96_01023	HV95_05285	HW10_01024	HW09_05457	HW07_01015	HW06_01053
RocR	Response_reg EAL	Core	800	800	1.0	PAO1_03965	PA14_01023	PSPA7_01114	PLES_01057	A0K_04715	IAI_04408	IAK_04436	PAM18_01002	PADK2_00920	A214_05634	NCGM2_05096	G655_00986	M062_04154	DPADHS01_01171	PA1S_01015	PA1R_01912	U769_01011	T223_00995	SCV20265_01022	AI22_05635	JG10_01016	F22031_03350	NCGM1984_00988	NCGM1900_00988	EG09_02828	YQ19_01338	PA50071_00995	ADJ52_04412	AOD73_01016	ATC05_01052	AT700_00995	AU380_02401	HW02_01064	HW01_01007	HW00_03277	HV99_02486	HV98_01074	HV97_01134	HV96_01024	HV95_05284	HW10_01025	HW09_05458	HW07_01016	HW06_01054
NarL	Response_reg GerE	Core	799	799	1.0	PAO1_03897	PA14_01096	PSPA7_01179	PLES_01127	A0K_04645	IAI_04338	IAK_04366	PAM18_01072	PADK2_00990	A214_05564	NCGM2_05023	G655_01059	M062_04084	DPADHS01_01241	PA1S_01085	PA1R_01842	U769_01083	T223_01065	SCV20265_01092	AI22_05565	JG10_01086	F22031_03420	NCGM1984_01061	NCGM1900_01061	EG09_02758	YQ19_01466	PA50071_01065	ADJ52_04342	AOD73_01086	ATC05_00979	AT700_01065	AU380_02471	HW02_01134	HW01_01077	HW00_03347	HV99_02556	HV98_01144	HV97_01204	HV96_01094	HV95_05214	HW10_01095	HW09_05528	HW07_01086	HW06_01124
PA3714	Response_reg GerE	Soft Core	788	788	1.0	PAO1_03731	PA14_01307		PLES_01303	A0K_04471	IAI_04166	IAK_04194	PAM18_01245	PADK2_01162	A214_05395	NCGM2_04802	G655_01244	M062_03907	DPADHS01_01533	PA1S_01311	PA1R_01617	U769_01256	T223_01241	SCV20265_01265	AI22_05342	JG10_01258	F22031_03587	NCGM1984_01284	NCGM1900_02537	EG09_02529	YQ19_01695	PA50071_01243	ADJ52_04151	AOD73_01312	ATC05_00801	AT700_01243	AU380_02641	HW02_01308	HW01_01251	HW00_03517	HV99_02728	HV98_01318	HV97_01432	HV96_01281	HV95_05043	HW10_01262	HW09_05697	HW07_01251	HW06_01289
WspF	Response_reg CheB_methylest	Soft Core	787	787	1.0	PAO1_03720	PA14_01318	PSPA7_01376		A0K_04460	IAI_04155	IAK_04183	PAM18_01256	PADK2_01173	A214_05384	NCGM2_04791	G655_01255	M062_03896	DPADHS01_01544	PA1S_01322	PA1R_01606	U769_01267		SCV20265_01276	AI22_05331	JG10_01269	F22031_03598	NCGM1984_01295	NCGM1900_02548	EG09_02518	YQ19_01706	PA50071_01254	ADJ52_04140	AOD73_01323	ATC05_00790	AT700_01254	AU380_02652	HW02_01319	HW01_01262	HW00_03528	HV99_02739	HV98_01329	HV97_01443	HV96_01292	HV95_05032	HW10_01273	HW09_05708	HW07_01262	HW06_01300
WspR	Response_reg GGDEF	Soft Core	794	794	1.0	PAO1_03719	PA14_01319	PSPA7_01377	PLES_01315	A0K_04459	IAI_04154	IAK_04182	PAM18_01257	PADK2_01174	A214_05383	NCGM2_04790	G655_01256	M062_03895	DPADHS01_01545	PA1S_01323	PA1R_01605	U769_01268	T223_01253	SCV20265_01277	AI22_05330	JG10_01270	F22031_03599	NCGM1984_01296	NCGM1900_02549	EG09_02517	YQ19_01707	PA50071_01255	ADJ52_04139	AOD73_01324	ATC05_00789	AT700_01255	AU380_02653	HW02_01320	HW01_01263	HW00_03529	HV99_02740	HV98_01330	HV97_01444	HV96_01293	HV95_05031	HW10_01274	HW09_05709	HW07_01263	HW06_01301
ErdR	Response_reg GerE	Core	804	804	1.0	PAO1_03621	PA14_01418	PSPA7_01476	PLES_01477	A0K_04360	IAI_04055	IAK_04083	PAM18_01423	PADK2_01273	A214_05284	NCGM2_04691	G655_01355	M062_03796	DPADHS01_01644	PA1S_01486	PA1R_01442	U769_01367	T223_01416	SCV20265_01436	AI22_05231	JG10_01369	F22031_03764	NCGM1984_01395	NCGM1900_02648	EG09_02418	YQ19_01806	PA50071_01354	ADJ52_03991	AOD73_01487	ATC05_00690	AT700_01354	AU380_02752	HW02_01419	HW01_01362	HW00_03628	HV99_02839	HV98_01492	HV97_01543	HV96_01451	HV95_01894	HW10_01373	HW09_05808	HW07_01362	HW06_01400
PA3349	CheW Response_reg	Core	802	802	1.0	PAO1_03364	PA14_01664	PSPA7_01713	PLES_01777	A0K_04115	IAI_03812	IAK_03840	PAM18_01662	PADK2_01514	A214_05041	NCGM2_04442	G655_01602	M062_03557	DPADHS01_01887	PA1S_01728	PA1R_01200	U769_01611	T223_01716	SCV20265_01675	AI22_04988	JG10_01612	F22031_04030	NCGM1984_01641	NCGM1900_02894	EG09_02178	YQ19_02046	PA50071_01615	ADJ52_03749	AOD73_01728	ATC05_00451	AT700_01615	AU380_03061	HW02_01723	HW01_01606	HW00_03870	HV99_03081	HV98_01758	HV97_01786	HV96_01691	HV95_02135	HW10_01613	HW09_06047	HW07_01599	HW06_01645
HsbR	Response_reg SpoIIE HATPase_c_2	Soft Core	779	779	1.0	PAO1_03361	PA14_01667		PLES_01780	A0K_04112	IAI_03809	IAK_03837	PAM18_01665	PADK2_01517	A214_05038	NCGM2_04439	G655_01605	M062_03554	DPADHS01_01890	PA1S_01731	PA1R_01197	U769_01614	T223_01719	SCV20265_01678	AI22_04985	JG10_01615	F22031_04033	NCGM1984_01644	NCGM1900_02897	EG09_02175	YQ19_02049	PA50071_01618	ADJ52_03746	AOD73_01731	ATC05_00448	AT700_01618	AU380_03064	HW02_01726		HW00_03873	HV99_03084	HV98_01761	HV97_01789	HV96_01694	HV95_02138	HW10_01616	HW09_06050	HW07_01602	HW06_01648
CpxR	Response_reg Trans_reg_C	Core	804	804	1.0	PAO1_03218	PA14_01843	PSPA7_01847	PLES_01930	A0K_03963	IAI_03660	IAK_03688	PAM18_01814	PADK2_01670	A214_04884	NCGM2_04282	G655_01760	M062_03404	DPADHS01_02040	PA1S_01880	PA1R_01047	U769_01771	T223_01869	SCV20265_01828	AI22_04835	JG10_01764	F22031_04182	NCGM1984_01822	NCGM1900_03076	EG09_02022	YQ19_02202	PA50071_01768	ADJ52_03597	AOD73_01880	ATC05_00297	AT700_01768	AU380_03214	HW02_01876	HW01_01759	HW00_04023	HV99_03237	HV98_01910	HV97_01938	HV96_01844	HV95_02341	HW10_01767	HW09_06267	HW07_01752	HW06_01798
GltR	Response_reg Trans_reg_C	Core	804	804	1.0	PAO1_03206	PA14_01856	PSPA7_01860	PLES_01943	A0K_03950	IAI_03647	IAK_03675	PAM18_01827	PADK2_01683	A214_04871	NCGM2_04269	G655_01773	M062_03391	DPADHS01_02053	PA1S_01893	PA1R_01034	U769_01784	T223_01882	SCV20265_01841	AI22_04822	JG10_01777	F22031_04195	NCGM1984_01835	NCGM1900_03089	EG09_02009	YQ19_02215	PA50071_01781	ADJ52_03584	AOD73_01893	ATC05_00284	AT700_01781	AU380_03227	HW02_01889	HW01_01772	HW00_04036	HV99_03250	HV98_01923	HV97_01951	HV96_01857	HV95_02354	HW10_01780	HW09_06280	HW07_01765	HW06_01811
CprR	Response_reg Trans_reg_C	Core	799	799	1.0	PAO1_03091	PA14_01965	PSPA7_01979	PLES_02051	A0K_03838	IAI_03532	IAK_03560	PAM18_01934	PADK2_01798	A214_04759	NCGM2_04160	G655_01881	M062_03279	DPADHS01_02161	PA1S_02000	PA1R_00926	U769_01895	T223_01990	SCV20265_01953	AI22_04715	JG10_01891	F22031_04304	NCGM1984_01943	NCGM1900_03197	EG09_01901	YQ19_02333	PA50071_01888	ADJ52_03476	AOD73_02001	ATC05_00177	AT700_01888	AU380_03340	HW02_01999	HW01_01880	HW00_04148	HV99_03358	HV98_02038	HV97_03841	HV96_01969	HV95_02462	HW10_01889	HW09_06389	HW07_01877	HW06_01920
RocA2	Response_reg GerE	Core	801	801	1.0	PAO1_03059	PA14_01995	PSPA7_02009	PLES_02083	A0K_03806	IAI_03503	IAK_03531	PAM18_01963	PADK2_01830	A214_04727	NCGM2_04130	G655_01911	M062_03247	DPADHS01_02193	PA1S_02033	PA1R_00893	U769_01928	T223_02022	SCV20265_01982	AI22_04683	JG10_01920	F22031_04339	NCGM1984_01973	NCGM1900_03227	EG09_01869	YQ19_02365	PA50071_01917	ADJ52_03444	AOD73_02034	ATC05_00145	AT700_01917	AU380_03372	HW02_02031	HW01_01912	HW00_04180	HV99_03390	HV98_02070	HV97_03809	HV96_02001	HV95_02539	HW10_01921	HW09_06421	HW07_01909	HW06_01952
AtvR	Response_reg GerE	Core	802	802	1.0	PAO1_02913	PA14_02144	PSPA7_02165	PLES_02232	A0K_03657	IAI_03354	IAK_03382	PAM18_02111	PADK2_01979	A214_04578	NCGM2_03982	G655_02060	M062_03098	DPADHS01_02342	PA1S_02182	PA1R_00744	U769_02077	T223_02171	SCV20265_02186	AI22_04534	JG10_02069	F22031_04488	NCGM1984_02122	NCGM1900_03376	EG09_01720	YQ19_02570	PA50071_02076	ADJ52_03296	AOD73_02183	ATC05_05821	AT700_02077	AU380_03521	HW02_02192	HW01_02061	HW00_04329	HV99_03539	HV98_02220	HV97_03660	HV96_02150	HV95_02688	HW10_02070	HW09_06614	HW07_02058	HW06_02121
PA2881	Response_reg Response_reg	Core	803	803	1.0	PAO1_02895	PA14_02162	PSPA7_02183	PLES_02250	A0K_03639	IAI_03336	IAK_03364	PAM18_02129	PADK2_01997	A214_04560	NCGM2_03964	G655_02078	M062_03080	DPADHS01_02360	PA1S_02200	PA1R_00726	U769_02095	T223_02189	SCV20265_02204	AI22_04516	JG10_02087	F22031_04506	NCGM1984_02140	NCGM1900_03394	EG09_01702	YQ19_02588	PA50071_02094	ADJ52_03278	AOD73_02201	ATC05_05803	AT700_02095	AU380_03539	HW02_02210	HW01_02079	HW00_04347	HV99_03557	HV98_02238	HV97_03642	HV96_02168	HV95_02706	HW10_02088	HW09_06632	HW07_02076	HW06_02139
CopR	Response_reg Trans_reg_C	Core	803	803	1.0	PAO1_02823	PA14_02242	PSPA7_02254	PLES_02330	A0K_03559	IAI_03265	IAK_03293	PAM18_02200	PADK2_02077	A214_04480	NCGM2_03884	G655_02164	M062_03000	DPADHS01_02440	PA1S_02280	PA1R_00646	U769_02175	T223_02269	SCV20265_02394	AI22_04436	JG10_02158	F22031_04577	NCGM1984_02311	NCGM1900_03564	EG09_01630	YQ19_02790	PA50071_02165	ADJ52_03198	AOD73_02281	ATC05_05732	AT700_02166	AU380_03610	HW02_02402	HW01_02150	HW00_04418	HV99_03637	HV98_02318	HV97_03562	HV96_02248	HV95_02786	HW10_02159	HW09_00025	HW07_02155	HW06_02210
RssB	Response_reg SpoIIE	Core	802	802	1.0	PAO1_02812	PA14_02253	PSPA7_02265	PLES_02341	A0K_03548	IAI_03254	IAK_03282	PAM18_02211	PADK2_02088	A214_04469	NCGM2_03873	G655_02175	M062_02989	DPADHS01_02451	PA1S_02291	PA1R_00635	U769_02186	T223_02280	SCV20265_02405	AI22_04425	JG10_02169	F22031_04588	NCGM1984_02322	NCGM1900_03575	EG09_01619	YQ19_02801	PA50071_02176	ADJ52_03187	AOD73_02292	ATC05_05721	AT700_02177	AU380_03621	HW02_02413	HW01_02161	HW00_04429	HV99_03648	HV98_02329	HV97_03551	HV96_02259	HV95_02797	HW10_02170	HW09_00036	HW07_02166	HW06_02221
PfeR	Response_reg Trans_reg_C	Core	802	802	1.0	PAO1_02700	PA14_02383	PSPA7_03812	PLES_02500	A0K_03385	IAI_03046	IAK_03074	PAM18_02339	PADK2_02244	A214_04336	NCGM2_03681	G655_02311	M062_02854	DPADHS01_02677	PA1S_02422	PA1R_00503	U769_02323	T223_02440	SCV20265_02536	AI22_04302	JG10_02379	F22031_04771	NCGM1984_02532	NCGM1900_03785	EG09_01445	YQ19_02973	PA50071_02304	ADJ52_03040	AOD73_02423	ATC05_05577	AT700_02305	AU380_03842	HW02_02555	HW01_02285	HW00_04559	HV99_03773	HV98_02603	HV97_03387	HV96_02383	HV95_02923	HW10_02361	HW09_00222	HW07_02297	HW06_02347
BqsR	Response_reg Trans_reg_C	Core	803	803	1.0	PAO1_02670	PA14_02414	PSPA7_02445	PLES_02531	A0K_03352	IAI_03015	IAK_03043	PAM18_02370	PADK2_02275	A214_04305	NCGM2_03640	G655_02342	M062_02823	DPADHS01_02708	PA1S_02455	PA1R_00466	U769_02356	T223_02471	SCV20265_02568	AI22_04271	JG10_02410	F22031_04802	NCGM1984_02575	NCGM1900_03828	EG09_01414	YQ19_03004	PA50071_02335	ADJ52_03009	AOD73_02456	ATC05_05546	AT700_02336	AU380_03883	HW02_02586	HW01_02316	HW00_04590	HV99_03804	HV98_02634	HV97_03356	HV96_02415	HV95_02954	HW10_02392	HW09_00253	HW07_02328	HW06_02378
GacA	Response_reg GerE	Core	800	800	1.0	PAO1_02599	PA14_02485	PSPA7_02510	PLES_02690	A0K_03280	IAI_02943	IAK_02971	PAM18_02460	PADK2_02347	A214_04233	NCGM2_03569	G655_02413	M062_02752	DPADHS01_02779	PA1S_02526	PA1R_00395	U769_02427	T223_02630	SCV20265_02639	AI22_04199	JG10_02482	F22031_04894	NCGM1984_02646	NCGM1900_03899	EG09_01342	YQ19_03076	PA50071_02407	ADJ52_02939	AOD73_02527	ATC05_05457	AT700_02408	AU380_03954	HW02_02675	HW01_02408	HW00_04682	HV99_03987	HV98_02706	HV97_03284	HV96_02486	HV95_03043	HW10_02470	HW09_00326	HW07_02417	HW06_02468
PA2572	Response_reg HD_5	Core	803	803	1.0	PAO1_02585	PA14_02500	PSPA7_02537	PLES_02824	A0K_03176	IAI_02754	IAK_02789	PAM18_02474	PADK2_02474	A214_04218	NCGM2_03554	G655_02428	M062_02737	DPADHS01_02875	PA1S_02541	PA1R_00380	U769_02442	T223_02764	SCV20265_02653	AI22_04184	JG10_02729	F22031_04908	NCGM1984_02661	NCGM1900_03914	EG09_01196	YQ19_03091	PA50071_02422	ADJ52_02924	AOD73_02542	ATC05_05442	AT700_02423	AU380_03969	HW02_02690	HW01_02546	HW00_04697	HV99_04002	HV98_02720	HV97_03150	HV96_02628	HV95_03185	HW10_02484	HW09_00545	HW07_02431	HW06_02483
CzcR	Response_reg Trans_reg_C	Core	802	802	1.0	PAO1_02534	PA14_02599	PSPA7_02601	PLES_02875	A0K_03122	IAI_02700	IAK_02735	PAM18_02586	PADK2_02525	A214_04167	NCGM2_03500	G655_02482	M062_02623	DPADHS01_02926	PA1S_02595	PA1R_00326	U769_02496	T223_02815	SCV20265_02759	AI22_04133	JG10_02783	F22031_04959	NCGM1984_02715	NCGM1900_03968	EG09_01142	YQ19_03190	PA50071_02473	ADJ52_02870	AOD73_02596	ATC05_05391	AT700_02474	AU380_04020	HW02_02741	HW01_02597	HW00_04751	HV99_04053	HV98_02771	HV97_03048	HV96_02682	HV95_03236	HW10_02535	HW09_00599	HW07_02553	HW06_02534
DsbR	Response_reg Trans_reg_C	Core	801	801	1.0	PAO1_02490	PA14_02643	PSPA7_02644	PLES_02919	A0K_03076	IAI_02599	IAK_02634	PAM18_02630	PADK2_02569	A214_04123	NCGM2_03456	G655_02526	M062_02577	DPADHS01_02970	PA1S_02639	PA1R_00282	U769_02540	T223_02859	SCV20265_02803	AI22_04089	JG10_02893	F22031_05003	NCGM1984_02758	NCGM1900_04012	EG09_01094	YQ19_03238	PA50071_02519	ADJ52_02821	AOD73_02640	ATC05_05347	AT700_02520	AU380_04069	HW02_02787	HW01_02643	HW00_04795	HV99_04097	HV98_02818	HV97_03002	HV96_02726	HV95_03282	HW10_02579	HW09_00636	HW07_02597	HW06_02578
PA2376	Response_reg GerE	Soft Core	783	783	1.0	PAO1_02388	PA14_02758	PSPA7_02773	PLES_03033	A0K_02971	IAI_02499	IAK_02534	PAM18_02736	PADK2_02675	A214_04014	NCGM2_03348	G655_02634	M062_02479	DPADHS01_03069	PA1S_02741	PA1R_00180	U769_02647	T223_02967	SCV20265_02913	AI22_03976	JG10_02994	F22031_05115	NCGM1984_02866	NCGM1900_04120	EG09_00984	YQ19_03348	PA50071_02623	ADJ52_02713	AOD73_02742	ATC05_05243	AT700_02624	AU380_04169	HW02_02892	HW01_02748	HW00_04904	HV99_04209	HV98_02934	HV97_02896	HV96_02831	HV95_03388	HW10_02692	HW09_00746	HW07_02696	HW06_02691
EraR	Response_reg GerE	Soft Core	787	787	1.0	PAO1_01991	PA14_03154		PLES_03454	A0K_02549	IAI_02035	IAK_02086	PAM18_03138	PADK2_03151	A214_03614	NCGM2_02930	G655_03044	M062_02061	DPADHS01_03541	PA1S_03154		U769_03053	T223_03388	SCV20265_03373	AI22_03547	JG10_03463	F22031_05567	NCGM1984_03210	NCGM1900_04464	EG09_00545	YQ19_03871	PA50071_03049	ADJ52_02284	AOD73_03155	ATC05_04820	AT700_03049	AU380_04610	HW02_03298	HW01_03276	HW00_05333	HV99_04636	HV98_03448	HV97_02474	HV96_03259	HV95_03804	HW10_03123	HW09_01223	HW07_03124	HW06_03117
ErbR	Response_reg GerE	Soft Core	793	793	1.0	PAO1_01989	PA14_03157	PSPA7_03191	PLES_03457	A0K_02546	IAI_02032	IAK_02083	PAM18_03141	PADK2_03154	A214_03611	NCGM2_02927	G655_03047	M062_02058	DPADHS01_03544	PA1S_03157		U769_03056	T223_03391	SCV20265_03376	AI22_03544	JG10_03466	F22031_05570	NCGM1984_03213	NCGM1900_04467	EG09_00542	YQ19_03874	PA50071_03052	ADJ52_02281	AOD73_03158	ATC05_04817	AT700_03052	AU380_04613	HW02_03301	HW01_03279	HW00_05336	HV99_04639	HV98_03451	HV97_02471	HV96_03262	HV95_03807	HW10_03126	HW09_01226	HW07_03127	HW06_03120
ParR	Response_reg Trans_reg_C	Shell	705	705	1.0	PAO1_01810	PA14_03339	PSPA7_03363	PLES_03643	A0K_02364	IAI_01851	IAK_01902	PAM18_03320	PADK2_03333	A214_03424	NCGM2_02670	G655_03232	M062_01878		PA1S_03388	PA1R_05558	U769_03319	T223_03577	SCV20265_03558	AI22_03358	JG10_03646	F22031_05713			EG09_00363	YQ19_04132	PA50071_03233	ADJ52_02098	AOD73_03389	ATC05_04634	AT700_03233	AU380_04792	HW02_03486	HW01_03462	HW00_05518	HV99_04820	HV98_03633	HV97_02285	HV96_03446	HV95_03990	HW10_03305	HW09_01405	HW07_03310	HW06_03305
NasT	Response_reg ANTAR	Core	804	804	1.0	PAO1_01796	PA14_03354	PSPA7_03379	PLES_03658	A0K_02349	IAI_01836	IAK_01887	PAM18_03335	PADK2_03348	A214_03409	NCGM2_02655	G655_03247	M062_01863	DPADHS01_03896	PA1S_03403	PA1R_05543	U769_03334	T223_03592	SCV20265_03573	AI22_03343	JG10_03661	F22031_05728	NCGM1984_03495	NCGM1900_04750	EG09_00347	YQ19_04147	PA50071_03248	ADJ52_02083	AOD73_03404	ATC05_04619	AT700_03248	AU380_04807	HW02_03501	HW01_03477	HW00_05533	HV99_04835	HV98_03648	HV97_02270	HV96_03461	HV95_04005	HW10_03320	HW09_01420	HW07_03325	HW06_03387
KdpE	Response_reg Trans_reg_C	Core	798	798	1.0	PAO1_01648	PA14_03510	PSPA7_03491	PLES_03809	A0K_02198	IAI_01685	IAK_01736	PAM18_03486	PADK2_03499	A214_03258	NCGM2_02499	G655_03403	M062_01744	DPADHS01_04047	PA1S_03554	PA1R_05350	U769_03485	T223_03743	SCV20265_03724	AI22_03192	JG10_03812	F22031_05879	NCGM1984_03652	NCGM1900_04906	EG09_00196	YQ19_04298	PA50071_03399	ADJ52_01932	AOD73_03555	ATC05_04468	AT700_03399	AU380_04958	HW02_03653	HW01_03628	HW00_05684	HV99_04986	HV98_03799	HV97_02119	HV96_03612	HV95_04156	HW10_03471	HW09_01571	HW07_03476	HW06_03538
AauR	Response_reg Sigma54_activat HTH_8	Core	799	799	1.0	PAO1_01345	PA14_03812	PSPA7_03893	PLES_03968	A0K_01897	IAI_01370	IAK_01421	PAM18_03647	PADK2_03787	A214_02964	NCGM2_02202	G655_03698	M062_01445	DPADHS01_04255	PA1S_03837	PA1R_05068	U769_03788	T223_03902	SCV20265_04012	AI22_03035	JG10_04183	F22031_00033	NCGM1984_03939	NCGM1900_05193	EG09_00026	YQ19_04519	PA50071_03710	ADJ52_01775	AOD73_03838	ATC05_04165	AT700_03710	AU380_05250	HW02_03863	HW01_03793	HW00_00266	HV99_05273	HV98_04097	HV97_04072	HV96_03901	HV95_04329	HW10_03634	HW09_01732	HW07_03768	HW06_03698
PA1459	Response_reg CheB_methylest	Core	801	801	1.0	PAO1_01468	PA14_03691	PSPA7_03719	PLES_04074	A0K_02010	IAI_01503	IAK_01554	PAM18_03751	PADK2_03681	A214_03077	NCGM2_02318	G655_03584	M062_01562	DPADHS01_04360	PA1S_03737	PA1R_05167	U769_03666	T223_04008	SCV20265_03906	AI22_02930	JG10_03994	F22031_00139	NCGM1984_03833	NCGM1900_05087	EG09_06111	YQ19_04623	PA50071_03581	ADJ52_01670	AOD73_03738	ATC05_04286	AT700_03581	AU380_05139	HW02_03968	HW01_03898	HW00_00145	HV99_05167	HV98_03981	HV97_03964	HV96_03793	HV95_04434	HW10_03739	HW09_01836	HW07_03658	HW06_03803
CheY	Response_reg	Core	801	801	1.0	PAO1_01465	PA14_03694	PSPA7_03722	PLES_04077	A0K_02007	IAI_01500	IAK_01551	PAM18_03754	PADK2_03684	A214_03074	NCGM2_02315	G655_03587	M062_01559	DPADHS01_04363	PA1S_03740	PA1R_05164	U769_03669	T223_04011	SCV20265_03909	AI22_02927	JG10_03997	F22031_00142	NCGM1984_03836	NCGM1900_05090	EG09_06108	YQ19_04626	PA50071_03584	ADJ52_01667	AOD73_03741	ATC05_04283	AT700_03584	AU380_05142	HW02_03971	HW01_03901	HW00_00148	HV99_05170	HV98_03984	HV97_03967	HV96_03796	HV95_04437	HW10_03742	HW09_01839	HW07_03661	HW06_03806
PA1437	Response_reg Trans_reg_C	Core	799	799	1.0	PAO1_01446	PA14_03713	PSPA7_03743	PLES_04096	A0K_01988	IAI_01481	IAK_01532	PAM18_03773	PADK2_03703	A214_03055	NCGM2_02296	G655_03606	M062_01540				U769_03688	T223_04030	SCV20265_03928	AI22_02908	JG10_04016	F22031_00161	NCGM1984_03855	NCGM1900_05109	EG09_06089	YQ19_04645	PA50071_03603	ADJ52_01648		ATC05_04264	AT700_03603	AU380_05161	HW02_03990	HW01_03920	HW00_00167	HV99_05189	HV98_04003	HV97_03986	HV96_03815	HV95_04456	HW10_03761	HW09_01858	HW07_03680	HW06_03825
PA1397	Response_reg GerE	Soft Core	793	793	1.0	PAO1_01407	PA14_03753		PLES_04136	A0K_01943	IAI_01431	IAK_01482	PAM18_03813	PADK2_03740	A214_03015	NCGM2_02256	G655_03651	M062_01500		PA1S_03790	PA1R_05115	U769_03728	T223_04070	SCV20265_03968	AI22_02867	JG10_04122	F22031_00201	NCGM1984_03895	NCGM1900_05149	EG09_06049	YQ19_04685	PA50071_03643	ADJ52_01603	AOD73_03791	ATC05_04224	AT700_03643	AU380_05201	HW02_04033	HW01_03960	HW00_00207	HV99_05229	HV98_04043	HV97_04027	HV96_03855	HV95_04496	HW10_03801	HW09_01898	HW07_03724	HW06_03865
PhoP	Response_reg Trans_reg_C	Core	803	803	1.0	PAO1_01188	PA14_03988	PSPA7_04036	PLES_04265	A0K_01739	IAI_01212	IAK_01263	PAM18_03936	PADK2_03944	A214_02806	NCGM2_02039	G655_03875	M062_01278	DPADHS01_04453	PA1S_03992	PA1R_04913	U769_03949	T223_04199	SCV20265_04176	AI22_02750	JG10_04341	F22031_00331	NCGM1984_04167	NCGM1900_01375	EG09_05932	YQ19_04802	PA50071_03881	ADJ52_01470	AOD73_03993	ATC05_04009	AT700_03881	AU380_05408	HW02_04162	HW01_04089	HW00_00422	HV99_05429	HV98_04255	HV97_04243	HV96_04064	HV95_04628	HW10_03936	HW09_02014	HW07_03931	HW06_03981
PA1157	Response_reg Trans_reg_C	Core	804	804	1.0	PAO1_01166	PA14_04010	PSPA7_04057	PLES_04287	A0K_01717	IAI_01190	IAK_01241	PAM18_03958	PADK2_03966	A214_02784	NCGM2_02017	G655_03897	M062_01256	DPADHS01_04475	PA1S_04014	PA1R_04891	U769_03971	T223_04221	SCV20265_04198	AI22_02728	JG10_04363	F22031_00353	NCGM1984_04189	NCGM1900_01397	EG09_05910	YQ19_04824	PA50071_03903	ADJ52_01448	AOD73_04015	ATC05_03987	AT700_03903	AU380_05430	HW02_04184	HW01_04111	HW00_00444	HV99_05451	HV98_04277	HV97_04265	HV96_04086	HV95_04650	HW10_03958	HW09_02036	HW07_03953	HW06_04003
FleR	Response_reg Sigma54_activat HTH_8	Core	799	799	1.0	PAO1_01108	PA14_04071	PSPA7_04105	PLES_04349	A0K_01655	IAI_01125	IAK_01176	PAM18_04018	PADK2_04036	A214_02721	NCGM2_01956	G655_03959	M062_01192	DPADHS01_04542	PA1S_04073	PA1R_04832	U769_04031		SCV20265_04262	AI22_02667	JG10_04427	F22031_00422	NCGM1984_04251	NCGM1900_01459	EG09_05842	YQ19_04893	PA50071_03969	ADJ52_01382	AOD73_04074	ATC05_03922	AT700_03970	AU380_05493	HW02_04248	HW01_04175	HW00_00513	HV99_05521	HV98_04344	HV97_04326	HV96_04148	HV95_04721	HW10_04018	HW09_02105	HW07_04014	HW06_04067
PirR	Response_reg Trans_reg_C	Soft Core	773	773	1.0	PAO1_00938	PA14_04247		PLES_04514	A0K_01484	IAI_00950	IAK_01001	PAM18_04194	PADK2_04207	A214_02548	NCGM2_01682	G655_04150	M062_00906	DPADHS01_04959	PA1S_04357	PA1R_04548	U769_04205	T223_04448	SCV20265_04546	AI22_02392	JG10_04602	F22031_00593	NCGM1984_04570	NCGM1900_01778	EG09_05667	YQ19_05068	PA50071_04140	ADJ52_01206	AOD73_04358	ATC05_03746		AU380_05658	HW02_04545	HW01_04346	HW00_00678	HV99_05861	HV98_04520	HV97_04520	HV96_04511	HV95_01757	HW10_04199	HW09_02282	HW07_04179
PA0756	Response_reg Trans_reg_C	Core	803	803	1.0	PAO1_00763	PA14_04431	PSPA7_04585	PLES_04719	A0K_01300	IAI_00773	IAK_00774	PAM18_04370	PADK2_04379	A214_02355	NCGM2_01447	G655_04328	M062_00730	DPADHS01_05136	PA1S_04576	PA1R_04329	U769_04454	T223_04653	SCV20265_04720	AI22_02216	JG10_04829	F22031_00837	NCGM1984_04808	NCGM1900_02016	EG09_05468	YQ19_05268	PA50071_04317	ADJ52_01030	AOD73_04577	ATC05_03573	AT700_04318	AU380_05834	HW02_04719	HW01_04520	HW00_00854	HV99_00094	HV98_04698	HV97_04706	HV96_04688	HV95_01547	HW10_04418	HW09_02485	HW07_04356	HW06_04449
PprB	Response_reg GerE	Core	802	802	1.0	PAO1_04314	PA14_04544	PSPA7_04676	PLES_04810	A0K_01198	IAI_04813	IAK_04787	PAM18_04477	PADK2_04471	A214_02263	NCGM2_01280	G655_04432	M062_04505	DPADHS01_05339	PA1S_04667	PA1R_02264	U769_04601	T223_04744	SCV20265_04812	AI22_02103	JG10_04936	F22031_00993	NCGM1984_04899	NCGM1900_02107	EG09_05378	YQ19_05446	PA50071_04469	ADJ52_00938	AOD73_04668	ATC05_03481	AT700_04470	AU380_00027	HW02_04930	HW01_04729	HW00_00960	HV99_00185	HV98_04789	HV97_04893	HV96_04918	HV95_01354	HW10_04508	HW09_02686	HW07_04448	HW06_04555
ColR	Response_reg Trans_reg_C	Core	804	804	1.0	PAO1_04399	PA14_04631	PSPA7_04763	PLES_04894	A0K_01111	IAI_04900	IAK_04874	PAM18_04564	PADK2_04558	A214_02176	NCGM2_01193	G655_04519	M062_04592	DPADHS01_05426	PA1S_04754	PA1R_02351	U769_04688	T223_04828	SCV20265_04899	AI22_02016	JG10_05023	F22031_01080	NCGM1984_04986	NCGM1900_02194	EG09_05291	YQ19_05533	PA50071_04556	ADJ52_00851	AOD73_04755	ATC05_03394	AT700_04557	AU380_00114	HW02_05017	HW01_04870	HW00_01047	HV99_00272	HV98_04876	HV97_04980	HV96_05005	HV95_01267	HW10_04595	HW09_02773	HW07_04535	HW06_04639
PA4396	Response_reg GGDEF	Core	796	796	1.0	PAO1_04414	PA14_04647	PSPA7_04779	PLES_04910	A0K_01095	IAI_04916	IAK_04890	PAM18_04580	PADK2_04574	A214_02160	NCGM2_01177	G655_04535	M062_04608	DPADHS01_05442	PA1S_04770	PA1R_02367	U769_04704	T223_04844	SCV20265_04915	AI22_02000	JG10_05039	F22031_01096	NCGM1984_05002	NCGM1900_02210	EG09_05275	YQ19_05549	PA50071_04572	ADJ52_00835	AOD73_04771	ATC05_03378	AT700_04573	AU380_00130	HW02_05033	HW01_04886	HW00_01063	HV99_00288	HV98_04892	HV97_04996	HV96_05021	HV95_01251	HW10_04611	HW09_02789	HW07_04551	HW06_04655
RoxR	Response_reg HTH_8	Core	804	804	1.0	PAO1_04511	PA14_04744	PSPA7_04917	PLES_05007	A0K_00998	IAI_05013	IAK_04987	PAM18_04677	PADK2_04671	A214_02063	NCGM2_01080	G655_04632	M062_04705	DPADHS01_05539	PA1S_04867	PA1R_02464	U769_04801	T223_04941	SCV20265_05064	AI22_01903	JG10_05136	F22031_01194	NCGM1984_05099	NCGM1900_02307	EG09_05178	YQ19_05687	PA50071_04669	ADJ52_00738	AOD73_04889	ATC05_03281	AT700_04670	AU380_00227	HW02_05130	HW01_04983	HW00_01160	HV99_00385	HV98_04989	HV97_05093	HV96_05118	HV95_01154	HW10_04708	HW09_02886	HW07_04648	HW06_04752
PilR	Response_reg Sigma54_activat HTH_8	Core	801	801	1.0	PAO1_04565	PA14_04917	PSPA7_04991	PLES_05063	A0K_00826	IAI_05189	IAK_05163	PAM18_04733	PADK2_04827	A214_02007	NCGM2_01025	G655_04806	M062_04761	DPADHS01_05595	PA1S_04922	PA1R_02519	U769_04955	T223_04997	SCV20265_05120	AI22_01847	JG10_05312	F22031_01250	NCGM1984_05154	NCGM1900_02362	EG09_05018	YQ19_05935	PA50071_04725	ADJ52_00682	AOD73_04944	ATC05_03110	AT700_04726	AU380_00283	HW02_05290	HW01_05148	HW00_01216	HV99_00417	HV98_05153	HV97_05150	HV96_05174	HV95_01098	HW10_04884	HW09_03147	HW07_04704	HW06_04922
CbrB	Response_reg Sigma54_activat	Core	802	802	1.0	PAO1_04746	PA14_05106	PSPA7_05239	PLES_05252	A0K_05091	IAI_05383	IAK_05352	PAM18_04938	PADK2_05016	A214_01801	NCGM2_00789	G655_04993	M062_04950	DPADHS01_05784	PA1S_05111	PA1R_02708	U769_05158	T223_05186	SCV20265_05325	AI22_01634	JG10_05501	F22031_01455	NCGM1984_05408	NCGM1900_05408	EG09_04816	YQ19_06210	PA50071_04914	ADJ52_00474	AOD73_05133	ATC05_02921	AT700_04915	AU380_00472	HW02_05511	HW01_05361	HW00_01421	HV99_00621	HV98_05353	HV97_05382	HV96_05363	HV95_05490	HW10_05072	HW09_03336	HW07_04908	HW06_05137
PmrA	Response_reg Trans_reg_C	Core	803	803	1.0	PAO1_04796	PA14_05156	PSPA7_05289	PLES_05302	A0K_05141	IAI_05433	IAK_05402	PAM18_04988	PADK2_05066	A214_01751	NCGM2_00739	G655_05043	M062_05000	DPADHS01_05834	PA1S_05161	PA1R_02758	U769_05208	T223_05236	SCV20265_05375	AI22_01584	JG10_05551	F22031_01506	NCGM1984_05458	NCGM1900_05458	EG09_04766	YQ19_06260	PA50071_04964	ADJ52_00424	AOD73_05183	ATC05_02871	AT700_04965	AU380_00522	HW02_05561	HW01_05411	HW00_01471	HV99_00671	HV98_05403	HV97_05432	HV96_05413	HV95_05540	HW10_05122	HW09_03386	HW07_04958	HW06_05187
PA4781	Response_reg HD_5	Core	803	803	1.0	PAO1_04801	PA14_05162	PSPA7_05295	PLES_05308	A0K_05147	IAI_05439	IAK_05408	PAM18_04994	PADK2_05072	A214_01745	NCGM2_00733	G655_05049	M062_05006	DPADHS01_05840	PA1S_05182	PA1R_02764	U769_05214	T223_05242	SCV20265_05381	AI22_01578	JG10_05557	F22031_01512	NCGM1984_05464	NCGM1900_05464	EG09_04760	YQ19_06266	PA50071_04970	ADJ52_00418	AOD73_05189	ATC05_02865	AT700_04971	AU380_00528	HW02_05567	HW01_05417	HW00_01477	HV99_00677	HV98_05409	HV97_05438	HV96_05419	HV95_05546	HW10_05128	HW09_03392	HW07_04964	HW06_05193
GcbA	Response_reg GGDEF	Core	800	800	1.0	PAO1_04863	PA14_05226	PSPA7_05355	PLES_05370	A0K_05209	IAI_05501	IAK_05470	PAM18_05056	PADK2_05134	A214_01683	NCGM2_00671	G655_05118	M062_05076	DPADHS01_05902	PA1S_05248	PA1R_02830	U769_05276	T223_05304	SCV20265_05443	AI22_01516	JG10_05619	F22031_01575	NCGM1984_05526	NCGM1900_05526	EG09_04698	YQ19_06328	PA50071_05044	ADJ52_00356	AOD73_05255	ATC05_02795	AT700_05045	AU380_00599	HW02_05629	HW01_05479	HW00_01540	HV99_00739	HV98_05471	HV97_05500	HV96_05482	HV95_05608	HW10_05190	HW09_03455	HW07_05027
PA4885	Response_reg Trans_reg_C	Shell	522	522	1.0	PAO1_04905	PA14_05269		PLES_05412		IAI_05543	IAK_05512		PADK2_05176	A214_01641	NCGM2_00628	G655_05161	M062_05118	DPADHS01_05944	PA1S_05289	PA1R_02871	U769_05319			AI22_01474	JG10_05662		NCGM1984_05570	NCGM1900_05569			PA50071_05086		AOD73_05296	ATC05_02753	AT700_05087	AU380_00641			HW00_01582		HV98_05513	HV97_05542	HV96_05524				HW07_05070	HW06_05297
AruR	Response_reg Trans_reg_C	Core	796	796	1.0	PAO1_05003	PA14_05368	PSPA7_05498	PLES_05511	A0K_05350	IAI_05642	IAK_05611	PAM18_05197	PADK2_05275	A214_01542	NCGM2_00528	G655_05261	M062_05217	DPADHS01_06043	PA1S_05388	PA1R_02970	U769_05418	T223_05445	SCV20265_05584	AI22_01375	JG10_05761	F22031_01717	NCGM1984_05670	NCGM1900_05669	EG09_04557	YQ19_06469	PA50071_05185	ADJ52_00215	AOD73_05395	ATC05_02654	AT700_05186	AU380_00740	HW02_05770	HW01_05621	HW00_01681	HV99_00880	HV98_05612	HV97_05641	HV96_05623	HV95_05749	HW10_05332	HW09_03596	HW07_05169	HW06_05396
NtrC	Response_reg Sigma54_activat HTH_8	Core	804	804	1.0	PAO1_05145	PA14_05511	PSPA7_05634	PLES_05654	A0K_05492	IAI_05783	IAK_05752	PAM18_05340	PADK2_05417	A214_01399	NCGM2_00386	G655_05403	M062_05357	DPADHS01_06184	PA1S_05532	PA1R_03114	U769_05560	T223_05588	SCV20265_05726	AI22_01232	JG10_05902	F22031_01860	NCGM1984_05812	NCGM1900_05811	EG09_04415	YQ19_06613	PA50071_05330	ADJ52_00072	AOD73_05539	ATC05_02511	AT700_05332	AU380_00882	HW02_05913	HW01_05791	HW00_01824	HV99_01025	HV98_05754	HV97_05783	HV96_05763	HV95_05892	HW10_05473	HW09_03789	HW07_05310	HW06_05539
DctD	Response_reg Sigma54_activat HTH_50	Core	803	803	1.0	PAO1_05186	PA14_05554	PSPA7_05677	PLES_05697	A0K_05555	IAI_05838	IAK_05807	PAM18_05383	PADK2_05460	A214_01356	NCGM2_05858	G655_05446	M062_05406	DPADHS01_06282	PA1S_05575	PA1R_03157	U769_05664	T223_05631	SCV20265_05817	AI22_01189	JG10_05957	F22031_01913	NCGM1984_05938	NCGM1900_05887	EG09_04372	YQ19_06656	PA50071_05373	ADJ52_00029	AOD73_05582	ATC05_02466	AT700_05375	AU380_00932	HW02_05966	HW01_05843	HW00_01869	HV99_01068	HV98_05805	HV97_05834	HV96_05874	HV95_05937	HW10_05516	HW09_03900	HW07_05363	HW06_05582
AmgR	Response_reg Trans_reg_C	Core	804	804	1.0	PAO1_05221	PA14_05589	PSPA7_05714	PLES_05734	A0K_05590	IAI_05873	IAK_05842	PAM18_05420	PADK2_05495	A214_01321	NCGM2_05897	G655_05483	M062_05441	DPADHS01_06317	PA1S_05610	PA1R_03192	U769_05699	T223_05668	SCV20265_05854	AI22_01154	JG10_05992	F22031_01948	NCGM1984_05977	NCGM1900_05926	EG09_04336	YQ19_06691	PA50071_05410	ADJ52_05787	AOD73_05617	ATC05_02431	AT700_05412	AU380_00969	HW02_06001	HW01_05878	HW00_01904	HV99_01103	HV98_05842	HV97_05869	HV96_05909	HV95_05972	HW10_05553	HW09_03935	HW07_05400	HW06_05617
AlgR	Response_reg LytTR	Core	802	802	1.0	PAO1_05282	PA14_05651	PSPA7_05775	PLES_05797	A0K_05652	IAI_05936	IAK_05905	PAM18_05483	PADK2_05557	A214_01258	NCGM2_05960	G655_05545	M062_05504	DPADHS01_06380	PA1S_05672	PA1R_03255	U769_05761	T223_05730	SCV20265_05917	AI22_01092	JG10_06055	F22031_02010	NCGM1984_06040	NCGM1900_05989		YQ19_06754	PA50071_05472	ADJ52_05724	AOD73_05679	ATC05_02369		AU380_01032	HW02_06064	HW01_05941	HW00_01966	HV99_01166	HV98_05905	HV97_05932	HV96_05972	HV95_06035	HW10_05615	HW09_03998	HW07_05462	HW06_05680
PhoB	Response_reg Trans_reg_C	Core	804	804	1.0	PAO1_05381	PA14_05751	PSPA7_05901	PLES_05897	A0K_05752	IAI_06037	IAK_06006	PAM18_05583	PADK2_05702	A214_01156	NCGM2_06060	G655_05645	M062_05605	DPADHS01_06481	PA1S_05773	PA1R_03356	U769_05860	T223_05830	SCV20265_06018	AI22_00991	JG10_06156	F22031_02111	NCGM1984_06199	NCGM1900_06148	EG09_04171	YQ19_06892	PA50071_05573	ADJ52_05623	AOD73_05780	ATC05_02269	AT700_05575	AU380_01134	HW02_06164	HW01_06041	HW00_02067	HV99_01267	HV98_06087	HV97_06033	HV96_06074	HV95_06136	HW10_05716	HW09_04130	HW07_05562	HW06_05782
PA5364	Response_reg	Soft Core	795	795	1.0	PAO1_05385	PA14_05755	PSPA7_05905	PLES_05901	A0K_05756	IAI_06041	IAK_06010	PAM18_05587	PADK2_05706	A214_01152	NCGM2_06064	G655_05649	M062_05609	DPADHS01_06485	PA1S_05777	PA1R_03360	U769_05864	T223_05834	SCV20265_06022		JG10_06160	F22031_02115	NCGM1984_06203	NCGM1900_06152	EG09_04167	YQ19_06896	PA50071_05577	ADJ52_05619	AOD73_05784	ATC05_02265		AU380_01138	HW02_06168	HW01_06045	HW00_02071	HV99_01271	HV98_06091	HV97_06037	HV96_06078	HV95_06140	HW10_05720	HW09_04134	HW07_05566	HW06_05786
AlgB	Response_reg Sigma54_activat HTH_8	Core	800	800	1.0	PAO1_05505	PA14_05876	PSPA7_06035	PLES_06021	A0K_05876	IAI_06161	IAK_06130	PAM18_05707	PADK2_05826	A214_01032	NCGM2_06185	G655_05770	M062_05730	DPADHS01_06605	PA1S_05897	PA1R_03480	U769_05985	T223_05954	SCV20265_06142	AI22_00867	JG10_06280	F22031_02235	NCGM1984_06327	NCGM1900_06276	EG09_03327	YQ19_07016	PA50071_05697	ADJ52_05499	AOD73_05904	ATC05_02145	AT700_05699	AU380_01258	HW02_06340	HW01_06165	HW00_02191	HV99_01391	HV98_06211	HV97_06157	HV96_06198	HV95_06260	HW10_05840	HW09_04254	HW07_05686	HW06_05906
MifR	Response_reg Sigma54_activat HTH_8	Core	803	803	1.0	PAO1_05533	PA14_05904	PSPA7_06064	PLES_06049	A0K_05904	IAI_06189	IAK_06158	PAM18_05735	PADK2_05854	A214_01004	NCGM2_06213	G655_05798	M062_05758	DPADHS01_06633	PA1S_05925	PA1R_03508	U769_06013	T223_05982	SCV20265_06170	AI22_00839	JG10_06308	F22031_02263	NCGM1984_06355	NCGM1900_06304	EG09_03355	YQ19_07044	PA50071_05725	ADJ52_05471	AOD73_05932	ATC05_02117	AT700_05727	AU380_01286	HW02_06368	HW01_06193	HW00_02219	HV99_01419	HV98_06239	HV97_06185	HV96_06226	HV95_06288	HW10_05868	HW09_04282	HW07_05714	HW06_05934
PSPA7_1020	Response_reg EAL	Cloud	15	15	1.0			PSPA7_00980
TtsR	Response_reg GerE	Cloud	15	15	1.0			PSPA7_01365
PSPA7_1784	Response_reg SpoIIE HATPase_c_2	Cloud	9	9	1.0			PSPA7_01716
PSPA7_2554	Response_reg Sigma54_activat HTH_8	Cloud	7	7	1.0			PSPA7_02456
PSPA7_3016	Response_reg EAL	Cloud	7	7	1.0			PSPA7_02901
PSPA7_3018	Response_reg GerE	Cloud	7	7	1.0			PSPA7_02903
PSPA7_3314	Response_reg GerE	Cloud	7	7	1.0			PSPA7_03189
PSPA7_3717	Response_reg Trans_reg_C	Cloud	1	1	1.0			PSPA7_03571
PSPA7_3950	Response_reg GerE	Cloud	7	7	1.0			PSPA7_03800
PSPA7_4581	Response_reg Trans_reg_C	Cloud	7	7	1.0			PSPA7_04410
QY486_RS09515	Response_reg	Cloud	3	3	1.0
RG644_RS31380	Response_reg Trans_reg_C	Cloud	1	1	1.0
RQ453_RS16505	Response_reg GerE	Cloud	2	2	1.0
RX577_RS12000	Response_reg	Cloud	1	1	1.0
SD209_RS32065	Response_reg GerE	Cloud	1	1	1.0
V2195_RS08575	Response_reg Trans_reg_C	Cloud	2	2	1.0
V2196_RS27615	Response_reg Trans_reg_C	Cloud	1	1	1.0
V2196_RS27950	Response_reg Trans_reg_C	Cloud	1	1	1.0
[truncated: 760 more columns]
